# Supplementary material for: Mapping Value Co-creation Literature in the Technology and Innovation Management Field: A Bibliographic Coupling Analysis
Source: Front Psychol. 2020 Sep 25;11:588648. doi: 10.3389/fpsyg.2020.588648 (PMC7546373; doi:10.3389/fpsyg.2020.588648)
Supplement: Supplementary file 1 [file Table_1.DOC]

PT- J|
AU- Yu CH; Tsai CC; Wang YC; Lai KK; Tajvidi M|
AF- Yu Chia-Hui; Tsai, Chia-Chang; Wang, Yichuan; Lai, Kuei-Kuei; Tajvidi, Mina|
TI- Towards building a value co-creation circle in social commerce|
SO- COMPUTERS IN HUMAN BEHAVIOR|
LA- English|
DT- Article|
DE- Social commerce; Value co-creation; Google Analytics; Customer engagement|
ID- CUSTOMER VALUE CREATION; NETWORK EXTERNALITIES; MARKET-DRIVEN; ENGAGEMENT; INNOVATION; SERVICE; OPPORTUNITIES; TECHNOLOGY; ADOPTION; ROLES|
AB- The rise of social commerce has brought several new challenges for firms and reshaped the way people purchase products and services. Firms are struggling to co-create value with customers to identify their needs and offer innovative products. To address these challenges, this study proposes a value co-creation circle and explores the key factors for developing a successful value co-creation circle on social commerce platforms. A case study of a taxi company in Taiwan was conducted. Data was collected from face-to-face interviews with the managers and analysed using Google Analytics. The proposed value co-creation circle not only creates benefits from network externality by the growth in membership, but also enhances service quality in the social commerce platform. This study explores a new perspective of the value co-creation circle in the social commerce environment that allows practitioners to develop a value circulation by network externality and co-create value with customers. (C) 2018 Elsevier Ltd. All rights reserved|
C1- [Yu, Chia-Hui] Yancheng Teachers Univ, Coll Business, Yancheng, Jiangsu, Peoples R China; [Yu, Chia-Hui; Lai, Kuei-Kuei] Chaoyang Univ Technol, Dept Business Adm, Taichung, Taiwan; [Tsai, Chia-Chang] Natl Chengchi Univ, Grad Inst Technol Innovat & Intellectual Property, Taipei, Taiwan; [Wang, Yichuan; Tajvidi, Mina] Newcastle Univ, Business Sch, Newcastle Upon Tyne, Tyne & Wear, England|
RP- Yu, CH (reprint author), Chaoyang Univ Technol, Dept Business Adm, Taichung, Taiwan|
EM- 101359502@nccu.edu.tw; 98359505@nccu.edu.tw; Yi-chuan.wang@newcastle.ac.uk; laikk@cyut.edu.tw; mina.tajvidi@newcastle.ac.uk|
OI- Wang, Yichuan/0000-0003-1575-0245; Tajvidi, Mina/0000-0002-6259-505X|
CD- ALLEN D, 1988, V12, P257, TELECOMMUN POLICY, DOI 10.1016/0308-5961(88)90024-9; Au YA, 2001, V18, P47, J MANAGE INFORM SYST, DOI 10.1080/07421222.2001.11045678; Baron S, 2011, V40, P211, IND MARKET MANAG, DOI 10.1016/j.indmarman.2010.06.033; Berghman L, 2006, V35, P961, IND MARKET MANAG, DOI 10.1016/j.indmarman.2006.04.006; Blasco-Arcas L, 2016, V26, P559, J SERV THEOR PRACT, DOI 10.1108/JSTP-12-2014-0286; Brynjolfsson E, 1996, V42, P1627, MANAGE SCI, DOI 10.1287/mnsc.42.12.1627; Cayla J, 2008, V16, P86, J INT MARKETING, DOI 10.1509/jimk.16.4.86; Chathoth PK, 2016, V28, P222, INT J CONTEMP HOSP M, DOI 10.1108/IJCHM-10-2014-0526; Choi JP, 1998, V42, P225, EUR ECON REV, DOI 10.1016/S0014-2921(97)00065-2; Day GS, 2002, V17, P240, J BUS IND MARK, DOI 10.1108/08858620210431651; Day GS, 2003, V44, P77, MIT SLOAN MANAGE REV; DAY GS, 1994, V58, P37, J MARKETING, DOI 10.2307/1251915; Diaz-Chao A, 2016, V69, P1769, J BUS RES, DOI 10.1016/j.jbusres.2015.10.053; Edvardsson B, 2011, V39, P327, J ACAD MARKET SCI, DOI 10.1007/s11747-010-0200-y; Eisenhardt KM, 2007, V50, P25, ACAD MANAGE J, DOI 10.5465/AMJ.2007.24160888; Fabiani S, 2005, V14, P225, IND CORP CHANGE, DOI 10.1093/icc/dth050; Frambach RT, 2002, V55, P163, J BUS RES, DOI 10.1016/S0148-2963(00)00152-1; Franke N, 2004, V21, P401, J PROD INNOVAT MANAG, DOI 10.1111/j.0737-6782.2004.00094.x; Hajli N, 2017, V64, P594, IEEE T ENG MANAGE, DOI 10.1109/TEM.2017.2711042; Hajli N, 2014, V56, P673, INT J MARKET RES, DOI 10.2501/IJMR-2014-045; Hatch MJ, 2010, V17, P590, J BRAND MANAG, DOI 10.1057/bm.2010.14; JICK TD, 1979, V24, P602, ADMIN SCI QUART, DOI 10.2307/2392366; Kim T, 2016, V33, P217, TELEMAT INFORM, DOI 10.1016/j.tele.2015.07.004; Kodama M, 1999, V19, P495, INT J INFORM MANAGE, DOI 10.1016/S0268-4012(99)00045-6; Lee J, 2003, V49, P553, MANAGE SCI, DOI 10.1287/mnsc.49.4.553.14417; Liang TP, 2011, V16, P69, INT J ELECTRON COMM, DOI 10.2753/JEC1086-4415160204; Lin JB, 2018, V28, P2, INTERNET RES, DOI 10.1108/IntR-11-2016-0349; Lin KY, 2011, V27, P1152, COMPUT HUM BEHAV, DOI 10.1016/j.chb.2010.12.009; Liu ZY, 2015, V166, P1, INT J PROD ECON, DOI 10.1016/j.ijpe.2015.04.006; Lusch Robert F., 2006, V6, P281, MARKETING THEORY, DOI DOI 10.1177/1470593106066781; Ming-Shing Lee, 2010, V3, P352, International Journal of Organizational Innovation; Normann R., 2001, REFRAMING BUSINESS M; Payne A, 2009, V62, P379, J BUS RES, DOI 10.1016/j.jbusres.2008.05.013; Payne AF, 2008, V36, P83, J ACAD MARKET SCI, DOI 10.1007/s11747-007-0070-0; Porter M. E., 1985, V5, P60, J BUS STRAT, DOI DOI 10.1108/EB039075; Prahalad CK, 2004, V18, P5, J INTERACT MARK, DOI 10.1002/dir.20015; Prahalad CK, 2000, V78, P79, HARVARD BUS REV; Ramaswamy V, 2016, V33, P93, INT J RES MARK, DOI 10.1016/j.ijresmar.2015.07.001; Roberts D, 2014, V48, P147, EUR J MARKETING, DOI 10.1108/EJM-12-2010-0637; Sampson SE, 2012, V48, P30, J SUPPLY CHAIN MANAG, DOI 10.1111/j.1745-493X.2012.03282.x; Sawng YW, 2015, V18, P293, CLUSTER COMPUT, DOI 10.1007/s10586-014-0347-2; Schau HJ, 2009, V73, P30, J MARKETING, DOI 10.1509/jmkg.73.5.30; Sheth JN, 2000, V28, P55, J ACAD MARKET SCI, DOI 10.1177/0092070300281006; SHY O, 2001, EC NETWORK IND; Stephen AT, 2010, V47, P215, J MARKETING RES, DOI 10.1509/jmkr.47.2.215; Tajvidi M., COMPUTERS HUMAN BEHA; Tse YK, 2016, V116, P1178, IND MANAGE DATA SYST, DOI 10.1108/IMDS-10-2015-0417; Tuominen M, 2004, V33, P207, IND MARKET MANAG, DOI 10.1016/j.indmarman.2003.10.010; Ul Islam J, 2017, V34, P96, TELEMAT INFORM, DOI 10.1016/j.tele.2017.01.004; Vargo SL, 2004, V68, P1, J MARKETING, DOI 10.1509/jmkg.68.1.1.24036; Wang C, 2012, V31, P105, COMMUN ASSOC INF SYS; WANG ETG, 1995, V41, P401, MANAGE SCI, DOI 10.1287/mnsc.41.3.401; Wang YC, 2018, V55, P64, INFORM MANAGE-AMSTER, DOI 10.1016/j.im.2017.04.001; Wang YC, 2017, V37, P179, INT J INFORM MANAGE, DOI 10.1016/j.ijinfomgt.2015.11.005; Wang YC, 2016, V54, P56, IND MARKET MANAG, DOI 10.1016/j.indmarman.2015.12.008; Woodruff RB, 1997, V25, P139, J ACAD MARKET SCI, DOI 10.1007/BF02894350; Xie CY, 2008, V36, P109, J ACAD MARKET SCI, DOI 10.1007/s11747-007-0060-2; Xiong SM, 2014, 2014, PROCEEDINGS OF THE ASME CONFERENCE ON INFORMATION STORAGE AND PROCESSING SYSTEMS; Yang HE, 2009, V36, P1816, EXPERT SYST APPL, DOI 10.1016/j.eswa.2007.12.005; Yin R. K., 2009, BUILDING VALUE COCRE|
NR- 60|
TC- 3|
Z9- 3|
U1- 15|
U2- 15|
PU- PERGAMON-ELSEVIER SCIENCE LTD|
PI- OXFORD|
PA- THE BOULEVARD, LANGFORD LANE, KIDLINGTON, OXFORD OX5 1GB, ENGLAND|
SN- 0747-5632|
EI- 1873-7692|
J9- COMPUT HUM BEHAV|
JI- Comput. Hum. Behav|
PD- JUL|
PY- 2020|
VL- 108|
AR- UNSP 105476|
DI- 10.1016/j.chb.2018.04.021|
PG- 10|
WC- Psychology, Multidisciplinary; Psychology, Experimental|
SC- Psychology|
GA- LD1LV|
UT- WOS:000525794200001|
JN- COMPUTERS IN HUMAN BEHAVIOR, 2020, V108, , |
DA- 2020-05-20 ER ||

PT- J|
AU- Eriksson E; Andersson T; Hellstr?m A; Gadolin C; Lifvergren S|
AF- Eriksson Erik; Andersson, Thomas; Hellstrom, Andreas; Gadolin, Christian; Lifvergren, Svante|
TI- Collaborative public management: coordinated value propositions among public service organizations|
SO- PUBLIC MANAGEMENT REVIEW|
LA- English|
DT- Article|
DE- Collaborative public management; public service logic; value proposition; service system; social system|
ID- VALUE CO-CREATION; HEALTH-CARE; DOMINANT LOGIC; COPRODUCTION; GOVERNANCE; NETWORK; INNOVATIONS; MECHANISMS; CHALLENGES; FRAMEWORK|
AB- Drawing from collaborative public management, this article seeks to contribute to public service logic by focusing on what precedes the public service user's realization of value: the value proposition. A new care model for elderly people with multiple chronic diseases shows that coordinators with an inter-organizational mission, vertical and horizontal supporting structures, trust established through relationships, and recognition of service systems' embeddedness in social systems are pivotal for the ability of public service organizations to develop coordinated value propositions. The contribution to policy and practice is an increased understanding of a coherent, rather than fragmented, welfare system for users/citizens|
C1- [Eriksson, Erik; Andersson, Thomas; Hellstrom, Andreas; Gadolin, Christian; Lifvergren, Svante] Chalmers Univ Technol, Ctr Healthcare Improvement, Dept Technol Management & Econ, Gothenburg, Sweden; [Andersson, Thomas; Gadolin, Christian] Univ Skovde, Sch Business, Skovde, Sweden|
RP- Eriksson, E (reprint author), Chalmers Univ Technol, Ctr Healthcare Improvement, Dept Technol Management & Econ, Gothenburg, Sweden|
EM- erik.eriksson@chalmers.se|
CD- Agranoff R., 2004, COLLABORATIVE PUBLIC; Agranoff R, 2006, V66, P56, PUBLIC ADMIN REV, DOI 10.1111/j.1540-6210.2006.00666.x; Akaka MA, 2013, V21, P1, J INT MARKETING, DOI 10.1509/jim.13.0032; Alford J, 2017, V19, P589, PUBLIC MANAG REV, DOI 10.1080/14719037.2016.1192160; Alford J, 2016, V18, P673, PUBLIC MANAG REV, DOI 10.1080/14719037.2015.1111659; Alvesson M, 2007, V32, P1265, ACAD MANAGE REV, DOI 10.5465/amr.2007.26586822; Andersson T, 2012, V14, P835, PUBLIC MANAG REV, DOI 10.1080/14719037.2011.650053; Bartelings JA, 2017, V19, P342, PUBLIC MANAG REV, DOI 10.1080/14719037.2016.1209233; Berlin JM, 2015, V23, P11, J CONTING CRISIS MAN, DOI 10.1111/1468-5973.12064; Blomgren Bingham L., 2008, P3, BIG IDEAS COLLABORAT; Bradbury Hilary, 2016, V29, P269, Healthc Manage Forum; Bryson J, 2017, V19, P640, PUBLIC MANAG REV, DOI 10.1080/14719037.2016.1192164; Christensen T., 2012, V1, P1, MEIJI J POLITICAL SC; Christensen T, 2011, V3, P125, EUR POLIT SCI REV, DOI 10.1017/S1755773910000299; Cooper T., 2008, P211, BIG IDEAS COLLABORAT; Cristofoli D, 2017, V19, P275, PUBLIC MANAG REV, DOI 10.1080/14719037.2016.1209236; Cristofoli D, 2015, V17, P489, PUBLIC MANAG REV, DOI 10.1080/14719037.2013.798025; Crosby BC, 2010, V21, P211, LEADERSHIP QUART, DOI 10.1016/j.leaqua.2010.01.003; Crosby BC, 2017, V19, P655, PUBLIC MANAG REV, DOI 10.1080/14719037.2016.1192165; Crosby BC, 2005, V7, P177, PUBLIC MANAG REV, DOI 10.1080/14719030500090519; Cucciniello M, 2015, V17, P1040, PUBLIC MANAG REV, DOI 10.1080/14719037.2015.1029348; de Graaf G, 2008, V40, P79, ADMIN SOC, DOI 10.1177/0095399707311785; Denhardt JV, 2015, V75, P664, PUBLIC ADMIN REV, DOI 10.1111/puar.12347; Dubois A, 2002, V55, P553, J BUS RES, DOI 10.1016/S0148-2963(00)00195-8; Dudau A, 2016, V18, P1536, PUBLIC MANAG REV, DOI 10.1080/14719037.2016.1148190; Dudau AI, 2010, V12, P385, PUBLIC MANAG REV, DOI 10.1080/14719030903286623; Edelenbos J, 2013, V15, P131, PUBLIC MANAG REV, DOI 10.1080/14719037.2012.691009; Edvardsson B, 2011, V39, P327, J ACAD MARKET SCI, DOI 10.1007/s11747-010-0200-y; Eriksson EM, 2019, V21, P291, PUBLIC MANAG REV, DOI 10.1080/14719037.2018.1487575; Eriksson EM, 2018, V32, P572, J HEALTH ORGAN MANAG, DOI 10.1108/JHOM-02-2018-0059; Ferlie E, 2017, V30, P615, INT J PUBLIC SECT MA, DOI 10.1108/IJPSM-06-2017-0178; Geuijen K, 2017, V19, P621, PUBLIC MANAG REV, DOI 10.1080/14719037.2016.1192163; Graneheim UH, 2004, V24, P105, NURS EDUC TODAY, DOI 10.1016/j.nedt.2003.10.001; Gronroos C, 2019, V21, P775, PUBLIC MANAG REV, DOI 10.1080/14719037.2018.1529879; Gronroos C, 2011, V11, P279, MARKETING THEOR, DOI 10.1177/1470593111408177; Gronroos C, 2008, V20, P298, EUR BUS REV, DOI 10.1108/09555340810886585; Hardyman W, 2015, V17, P90, PUBLIC MANAG REV, DOI 10.1080/14719037.2014.881539; Hartling L., 2012, V12-EHC039-EF, AHRQ PUBLICATION; Hill C. J., 2003, V5, P63, PUBLIC MANAGEMENT RE, DOI DOI 10.1080/1461667022000028861; JICK TD, 1979, V24, P602, ADMIN SCI QUART, DOI 10.2307/2392366; Jorgensen TB, 2007, V39, P354, ADMIN SOC, DOI 10.1177/0095399707300703; Keast R., 2002, V4, P439, PUBLIC MANAGEMENT RE, DOI DOI 10.1080/14616670210163015; Klijn EH, 2010, V88, P1063, PUBLIC ADMIN, DOI 10.1111/j.1467-9299.2010.01826.x; Koliba C, 2017, V19, P284, PUBLIC MANAG REV, DOI 10.1080/14719037.2016.1209235; Laegreid P., 2015, V15, P207, PUBLIC ORG REV GLOBA, DOI DOI 10.1007/S11115-013-0267-2; Laegreid P, 2015, V17, P927, PUBLIC MANAG REV, DOI 10.1080/14719037.2015.1029344; Laitinen I, 2018, V20, P845, PUBLIC MANAG REV, DOI 10.1080/14719037.2017.1340506; Lee J, 2018, V20, P108, PUBLIC MANAG REV, DOI 10.1080/14719037.2017.1293146; Lifvergren S, 2012, V2, P169, ORG SUSTAIN, DOI 10.1108/S2045-0605(2012)0000002010; Lifvergren S, 2011, V1, P99, ORG SUSTAIN, DOI 10.1108/S2045-0605(2011)0000001009; Lucidarme S, 2016, V18, P1163, PUBLIC MANAG REV, DOI 10.1080/14719037.2015.1088567; Mandell M, 2008, V10, P715, PUBLIC MANAG REV, DOI 10.1080/14719030802423079; Markovic J, 2017, V19, P361, PUBLIC MANAG REV, DOI 10.1080/14719037.2016.1209237; McColl-Kennedy JR, 2012, V15, P370, J SERV RES-US, DOI 10.1177/1094670512442806; McGuire M, 2006, V66, P33, PUBLIC ADMIN REV, DOI 10.1111/j.1540-6210.2006.00664.x; Meier KJ, 2003, V63, P689, PUBLIC ADMIN REV, DOI 10.1111/1540-6210.00332; Miles M.B., 1994, QUALITATIVE DATA ANA; Mintzberg H., 2015, REBALANCING SOC RADI; Moore M., 1995, CREATING PUBLIC VALU; Moore M, 2008, V10, P3, PUBLIC MANAG REV, DOI 10.1080/14719030701763161; Nordgren L, 2009, V22, P114, INT J PUBLIC SECT MA, DOI 10.1108/09513550910934529; Normann R., 2001, NAR KARTAN FORANDRAR; O'Leary R, 2012, V42, P507, AM REV PUBLIC ADM, DOI 10.1177/0275074012445780; Osborne SP, 2006, V8, P377, PUBLIC MANAG REV, DOI 10.1080/14719030600853022; Osborne SP, 2018, V20, P225, PUBLIC MANAG REV, DOI 10.1080/14719037.2017.1350461; Osborne SP, 2016, V18, P639, PUBLIC MANAG REV, DOI 10.1080/14719037.2015.1111927; Osborne SP, 2015, V26, P424, BRIT J MANAGE, DOI 10.1111/1467-8551.12094; Osborne SP, 2013, V43, P135, AM REV PUBLIC ADM, DOI 10.1177/0275074012466935; Pollitt C., 2003, V1, P34, POLITICAL STUDIES RE, DOI DOI 10.1111/1478-9299.00004; Porter M.E., 1985, COMPETITIVE ADVANTAG; Provan K., 2008, P121, BIG IDEAS COLLABORAT; Provan KG, 2008, V18, P229, J PUBL ADM RES THEOR, DOI 10.1093/jopart/mum015; Quist J., 2014, TJANSTELOGIK OFFENTL; Radnor Z, 2014, V16, P402, PUBLIC MANAG REV, DOI 10.1080/14719037.2013.848923; SFS (Svensk forfattningssamling), 2017, HALS SJUKV 2017 30; Silverman D., 2001, INTERPRETING QUALITA; Skalen P., 2016, TJANSTELOGIK; Skalen P, 2018, V77, P700, AUST J PUBL ADMIN, DOI 10.1111/1467-8500.12308; SKL (Sverige Kommuner och Landsting), 2018, HALS SJUKV; SOU (Statens Offentliga Utredningar), 2016, EFF VARD 2016 2; Span KCL, 2012, V14, P1175, PUBLIC MANAG REV, DOI 10.1080/14719037.2012.664013; Stabell CB, 1998, V19, P413, STRATEGIC MANAGE J, DOI 10.1002/(SICI)1097-0266(199805)19:5<413::AID-SMJ946>3.3.CO;2-3; Statistics Sweden, 2018, BEF; Stoker G, 2006, V36, P41, AM REV PUBLIC ADM, DOI 10.1177/0275074005282583; Torvinen H, 2018, V20, P1444, PUBLIC MANAG REV, DOI 10.1080/14719037.2017.1400581; Vargo SL, 2012, V4, P207, SERV SCI, DOI DOI 10.1287/SERV.1120.0019; Vargo SL, 2008, V36, P1, J ACAD MARKET SCI, DOI 10.1007/s11747-007-0069-6; Vargo SL, 2016, V44, P5, J ACAD MARKET SCI, DOI 10.1007/s11747-015-0456-3; Voorberg WH, 2015, V17, P1333, PUBLIC MANAG REV, DOI 10.1080/14719037.2014.930505; WHO (World Health Organization), 2015, WORLD REP AG HLTH; Wikstrom S., 1992, KUNSKAP VARDE; Willem A, 2014, V16, P733, PUBLIC MANAG REV, DOI 10.1080/14719037.2012.744426|
NR- 92|
TC- 3|
Z9- 3|
U1- 0|
U2- 0|
PU- ROUTLEDGE JOURNALS, TAYLOR & FRANCIS LTD|
PI- ABINGDON|
PA- 2-4 PARK SQUARE, MILTON PARK, ABINGDON OX14 4RN, OXON, ENGLAND|
SN- 1471-9037|
EI- 1471-9045|
J9- PUBLIC MANAG REV|
JI- Public Manag. Rev|
PD- JUN 2|
PY- 2020|
VL- 22|
IS- 6|
BP- 791|
EP- 812|
DI- 10.1080/14719037.2019.1604793|
PG- 22|
WC- Management; Public Administration|
SC- Business & Economics; Public Administration|
GA- LK5VT|
UT- WOS:000530934800002|
OA- Bronze, Other Gold|
JN- PUBLIC MANAGEMENT REVIEW, 2020, V22, N6, P791-812|
DA- 2020-05-20 ER ||

PT- J|
AU- Elia G; Petruzzelli AM; Urbinati A|
AF- Elia Gianluca; Petruzzelli, Antonio Messeni; Urbinati, Andrea|
TI- Implementing open innovation through virtual brand communities: A case study analysis in the semiconductor industry|
SO- TECHNOLOGICAL FORECASTING AND SOCIAL CHANGE|
LA- English|
DT- Article|
DE- Case study; Management tool; Open innovation; Practice; Value; Virtual brand community|
ID- RESEARCH-AND-DEVELOPMENT; SOCIAL MEDIA; BIG DATA; VALUE CREATION; TECHNOLOGY; STRATEGIES; FIRMS; ENTREPRENEURSHIP; ENGAGEMENT; MANAGEMENT|
AB- The paper focuses on virtual brand community (VBC) as new management tool for open innovation. Existing research on the intersection between brand communities and innovation management shows how the knowledge of the brand communities' members and their engagement in product-related discussions represent a relevant source of innovation for the companies. However, how do companies implement open innovation through the VBC and how do they implement purposeful practices represent an unexplored research area. By adopting a value-oriented perspective of open innovation, this study interprets the VBC as a co-creation space where undertaking opportunity identification and resource mobilization for value creation and value capture. The paper presents a single case study of a multinational company operating in the semiconductor industry that has recently implemented a VBC as a tool for peer-to-peer support and knowledge sharing. Results show the features of this VBC and the set of practices designed to realize the open innovation strategies. By adopting an open innovation perspective, the article presents a model of VBC as a collaborative space for innovation. For practitioners, the article provides evidences and insights about the use of VBC to support the implementation of open innovation strategies|
C1- [Elia, Gianluca] Univ Salento, Dept Engn Innovat, Lecce, Italy; [Petruzzelli, Antonio Messeni] Polytech Univ Bari, Dept Mech Math & Management, Bari, Italy; [Urbinati, Andrea] LIUC Univ Cattaneo, Sch Ind Engn, Castellanza Varese, Italy|
RP- Elia, G (reprint author), Univ Salento, Dept Engn Innovat, Lecce, Italy|
EM- gianluca.elia@unisalento.it; ampetru@poliba.it; aurbinati@liuc.it|
CD- Adams J., 2013, BUILDING BRICKS EXPL; Alcacer J, 2012, V58, P734, MANAGE SCI, DOI 10.1287/mnsc.1110.1451; Antoncic B, 2008, V28, P257, TECHNOVATION, DOI 10.1016/j.technovation.2007.07.005; Appleyard MM, 2017, V50, P310, LONG RANGE PLANN, DOI 10.1016/j.lrp.2016.07.004; Bagozzi R. P, 2002, V16, P2, J INTERACT MARK, DOI DOI 10.1002/DIR.10006; Barnes SJ, 2015, V92, P12, TECHNOL FORECAST SOC, DOI 10.1016/j.techfore.2014.10.017; Baskarada S, 2014, V19, QUAL REP; Berchicci L, 2013, V42, P117, RES POLICY, DOI 10.1016/j.respol.2012.04.017; Berry Leonard L., 1995, V23, P236, J ACAD MARKET SCI, DOI DOI 10.1177/009207039502300402; Bianchi M, 2016, V33, P492, J PROD INNOVAT MANAG, DOI 10.1111/jpim.12302; Lopes APVBV, 2018, V132, P284, TECHNOL FORECAST SOC, DOI 10.1016/j.techfore.2018.02.014; Bogers M, 2018, V60, P5, CALIF MANAGE REV, DOI 10.1177/0008125617745086; Bogers M, 2017, V24, P8, IND INNOV, DOI 10.1080/13662716.2016.1240068; Bretschneider U, 2008, V287, P503, INT FED INFO PROC; Brodie RJ, 2013, V66, P105, J BUS RES, DOI 10.1016/j.jbusres.2011.07.029; Cachia R, 2007, V74, P1179, TECHNOL FORECAST SOC, DOI 10.1016/j.techfore.2007.05.006; Carlson BD, 2008, V61, P284, J BUS RES, DOI 10.1016/j.jbusres.2007.06.022; Chesbrough H, 2006, V36, P229, R&D MANAGE, DOI 10.1111/j.1467-9310.2006.00428.x; Chesbrough H, 2004, V47, P23, RES TECHNOL MANAGE; CHESBROUGH H, 2003, OPEN INNOVATION NEW; Chesbrough H., 2006, OPEN INNOVATION RES; Chesbrough H., 2020, OPEN INNOVATION RESU; Chesbrough H.W., 2006, V127, P34, MANAG INNOV CHANGE; Chesbrough H.W., 2014, P3, NEW FRONTIERS OPEN I, DOI DOI 10.1093/ACPROF:OSO/9780199682461.001.0001; Chesbrough H, 2018, V35, P930, J PROD INNOVAT MANAG, DOI 10.1111/jpim.12471; Chesbrough H, 2012, V55, P20, RES TECHNOL MANAGE, DOI 10.5437/08956308X5504085; Chesbrough HW, 2007, V50, P57, CALIF MANAGE REV, DOI 10.2307/41166416; Chiaroni D, 2011, V31, P34, TECHNOVATION, DOI 10.1016/j.technovation.2009.08.007; Colladon AF, 2018, V88, P150, J BUS RES, DOI 10.1016/j.jbusres.2018.03.026; Cova B, 2006, V40, P1087, EUR J MARKETING, DOI 10.1108/03090560610681023; Cubukcu A, 2015, INNOVATION AND ENTREPRENEURSHIP, P2859, WORLD CONFERENCE ON TECHNOLOGY, DOI 10.1016/j.sbspro.2015.06.407; Dahlander L, 2014, V43, P812, RES POLICY, DOI 10.1016/j.respol.2013.06.006; Dahlander L, 2010, V39, P699, RES POLICY, DOI 10.1016/j.respol.2010.01.013; Burcharth ALD, 2014, V34, P149, TECHNOVATION, DOI 10.1016/j.technovation.2013.11.007; de Mattos CA, 2018, V129, P143, TECHNOL FORECAST SOC, DOI 10.1016/j.techfore.2017.12.020; de Valck K, 2009, V47, P185, DECIS SUPPORT SYST, DOI 10.1016/j.dss.2009.02.008; Martinez-Torres MD, 2015, V27, P1226, TECHNOL ANAL STRATEG, DOI 10.1080/09537325.2015.1061121; Del Vecchio P, 2018, V27, P6, CREAT INNOV MANAG, DOI 10.1111/caim.12224; DellEra C., 2018, P307, RES OPEN INNOVATION; Devasagayam PR, 2010, V19, P210, J PROD BRAND MANAG, DOI 10.1108/10610421011046184; Ebner W, 2009, V39, P342, R&D MANAGE, DOI 10.1111/j.1467-9310.2009.00564.x; Elia G, 2018, V61, P271, BUS HORIZONS, DOI 10.1016/j.bushor.2017.11.008; Enkel E, 2009, V39, P311, R&D MANAGE, DOI 10.1111/j.1467-9310.2009.00570.x; Faems D, 2005, V22, P238, J PROD INNOVAT MANAG, DOI 10.1111/j.0737-6782.2005.00120.x; Fleming D., 2001, V29, STRATEGY LEADERSH; Fortunato A, 2017, V34, P238, INFORM SYST MANAGE, DOI 10.1080/10580530.2017.1330000; Fuller J, 2007, V60, P60, J BUS RES, DOI 10.1016/j.jbusres.2006.09.019; Fuller J, 2008, V25, P608, J PROD INNOVAT MANAG, DOI 10.1111/j.1540-5885.2008.00325.x; Gassmann O, 2011, V41, P457, R&D MANAGE, DOI 10.1111/j.1467-9310.2011.00651.x; Gassmann O, 2010, V40, P213, R&D MANAGE, DOI 10.1111/j.1467-9310.2010.00605.x; Ghezzi A, 2018, V20, P343, INT J MANAG REV, DOI 10.1111/ijmr.12135; Gloor PA, 2017, V71, P343, COMPUT HUM BEHAV, DOI 10.1016/j.chb.2017.02.017; Gomm R., 2000, P98, CASE STUDY METHOD; Greul A., 2016, 2016 AC MAN; Gruner RL, 2014, V42, P29, J ACAD MARKET SCI, DOI 10.1007/s11747-013-0334-9; GUTMANN T, 2019, V69, P121, MANAGEMENT REV Q, DOI DOI 10.1007/S11301-018-0148-4; Hanna S, 2011, P106, DISTRIB INTELL DES; Hansen MT, 2001, V79, P106, HARVARD BUS REV; Henri F, 2003, V19, P474, J COMPUT ASSIST LEAR, DOI 10.1046/j.0266-4909.2003.00051.x; Hollebeek LD, 2017, V31, P204, J SERV MARK, DOI 10.1108/JSM-01-2016-0006; Hunter M.G., 2009, P1, POLIS J; Jang H, 2008, V12, P57, INT J ELECTRON COMM, DOI 10.2753/JEC1086-4415120304; Jeppesen LB, 2006, V17, P45, ORGAN SCI, DOI 10.1287/orsc.1050.0156; Jones Q., 1997, V3, J COMPUT-MEDIAT COMM; Kaplan AM, 2010, V53, P59, BUS HORIZONS, DOI 10.1016/j.bushor.2009.09.003; Kozinets R. V., 1999, V17, P252, EUROPEAN MANAGEMENT, DOI DOI 10.1016/S0263-2373(99)00004-3; Kratzer J, 2017, V119, P128, TECHNOL FORECAST SOC, DOI 10.1016/j.techfore.2017.03.022; Langley A, 1999, V24, P691, ACAD MANAGE REV, DOI 10.2307/259349; Laroche M, 2012, V28, P1755, COMPUT HUM BEHAV, DOI 10.1016/j.chb.2012.04.016; Lazzarotti V, 2009, V13, P615, INT J INNOV MANAG, DOI 10.1142/S1363919609002443; Levinthal DA, 1997, V43, P934, MANAGE SCI, DOI 10.1287/mnsc.43.7.934; Li-Ying J, 2018, V135, P51, TECHNOL FORECAST SOC, DOI 10.1016/j.techfore.2017.05.031; Lichtenthaler U, 2008, V55, P148, IEEE T ENG MANAGE, DOI 10.1109/TEM.2007.912932; Lichtenthaler U, 2007, V49, P67, CALIF MANAGE REV, DOI 10.2307/41166406; Lichtenthaler U, 2011, V25, P75, ACAD MANAGE PERSPECT, DOI 10.5465/AMP.2011.59198451; Lipizzi C, 2015, V35, P490, INT J INFORM MANAGE, DOI 10.1016/j.ijinfomgt.2015.04.001; Macher JT, 2007, V50, P217, CALIF MANAGE REV, DOI 10.2307/41166425; Marchi G, 2011, V31, P350, TECHNOVATION, DOI 10.1016/j.technovation.2011.04.005; Martinez-Lopez F.J., 2016, ONLINE BRAND COMMUNI; Mathwick C, 2008, V34, P832, J CONSUM RES, DOI 10.1086/523291; Mention AL, 2011, V31, P44, TECHNOVATION, DOI 10.1016/j.technovation.2010.08.002; Meulman F, 2018, V60, P71, CALIF MANAGE REV, DOI 10.1177/0008125617745087; Mortara L., 2011, OPEN INNOVATION ACTI; Mount M, 2014, V56, P124, CALIF MANAGE REV, DOI 10.1525/cmr.2014.56.4.124; Muniz AM, 2001, V27, P412, J CONSUM RES, DOI 10.1086/319618; Nambisan S, 2008, V49, P53, MIT SLOAN MANAGE REV; Nambisan S, 2010, V21, P554, ORGAN SCI, DOI 10.1287/orsc.1090.0460; Natalicchio A, 2017, V64-65, P28, TECHNOVATION, DOI 10.1016/j.technovation.2017.05.002; Natalicchio A, 2014, V34, P65, TECHNOVATION, DOI 10.1016/j.technovation.2013.11.005; OECD, 2008, OP INN GLOB NETW; Olmedilla M, 2019, V146, P133, TECHNOL FORECAST SOC, DOI 10.1016/j.techfore.2019.05.004; ORTIZDEURBINACRIAD, 2018, V8, ADM SCI, DOI DOI 10.3390/ADMSCI8030034; Parmentier G, 2015, V37, P78, J ENG TECHNOL MANAGE, DOI 10.1016/j.jengtecman.2015.08.001; Pellizzoni E., 2019, V28, P464, CREAT INNOV MANAG; Phan PH, 2009, V24, P197, J BUS VENTURING, DOI 10.1016/j.jbusvent.2009.01.007; Porter C.E., 2004, V10, P1, J COMPUT-MEDIAT COMM, DOI DOI 10.1111/J.1083-6101.2004.TB00228.X; Radnejad A.B., 2019, IEEE ENG MANAG REV; Radziwon A, 2017, V75, P73, INT J TECHNOL MANAGE, DOI 10.1504/IJTM.2017.085694; Randhawa K, 2018, V35, P808, J PROD INNOVAT MANAG, DOI 10.1111/jpim.12460; Rheingold H., 1993, VIRTUAL COMMUNITY FI; Roberts D, 2014, V48, P147, EUR J MARKETING, DOI 10.1108/EJM-12-2010-0637; Savino T, 2017, V19, P54, INT J MANAG REV, DOI 10.1111/ijmr.12081; Schau HJ, 2006, V14, P19, J STRATEG MARK, DOI 10.1080/09652540500511255; Spender JC, 2017, V20, P4, EUR J INNOV MANAG, DOI 10.1108/EJIM-12-2015-0131; Spithoven A, 2010, V30, P130, TECHNOVATION, DOI 10.1016/j.technovation.2009.08.004; Steel A., 2017, V33, C IRM 2017 P; Sung YJ, 2010, V23, P430, J GLOB MARK, DOI 10.1080/08911762.2010.521115; Tapscott D., 2007, BUSINESS WEEK; Tellis W.M., 1997, V3, P1, QUALITATIVE REPORT; Trabucchi D, 2018, V27, P42, CREAT INNOV MANAG, DOI 10.1111/caim.12241; Tucci CL, 2016, V25, P283, IND CORP CHANGE, DOI 10.1093/icc/dtw002; Urbinati A., 2018, R D MANAGEMENT; Vanhaverbeke W., 2014, NEW FRONTIERS OPEN I; Von Krogh G, 2018, V59, P53, MIT SLOAN MANAGE REV; Voss C, 2002, V22, P195, INT J OPER PROD MAN, DOI 10.1108/01443570210414329; Weber R.P., 1990, BASIC CONTENT ANAL 4; West J, 2014, V43, P805, RES POLICY, DOI 10.1016/j.respol.2014.03.001; West J, 2014, V31, P814, J PROD INNOVAT MANAG, DOI 10.1111/jpim.12125; Wiertz C, 2007, V28, P347, ORGAN STUD, DOI 10.1177/0170840607076003; Wirtz J, 2013, V24, P223, J SERV MANAGE, DOI 10.1108/09564231311326978; Wu SC, 2010, V30, P570, TECHNOVATION, DOI 10.1016/j.technovation.2010.07.005; Xu Y.C., 2008, P200, ICIS 2008 P; Yayavaram S, 2008, V53, P333, ADMIN SCI QUART, DOI 10.2189/asqu.53.2.333; Yazdizadeh A., 2016, P1681, INT J HUMANITIES CUL; Yin R. K., 2009, CASE STUDY RES DESIG; Zaglia ME, 2013, V66, P216, J BUS RES, DOI 10.1016/j.jbusres.2012.07.015; ZAHRA SA, 1991, V6, P259, J BUS VENTURING, DOI 10.1016/0883-9026(91)90019-A; Zittoun T, 2017, V51, P171, INTEGR PSYCHOL BEHAV, DOI 10.1007/s12124-016-9367-1|
NR- 128|
TC- 0|
Z9- 0|
U1- 0|
U2- 0|
PU- ELSEVIER SCIENCE INC|
PI- NEW YORK|
PA- STE 800, 230 PARK AVE, NEW YORK, NY 10169 USA|
SN- 0040-1625|
EI- 1873-5509|
J9- TECHNOL FORECAST SOC|
JI- Technol. Forecast. Soc. Chang|
PD- JUN|
PY- 2020|
VL- 155|
AR- UNSP 119994|
DI- 10.1016/j.techfore.2020.119994|
PG- 14|
WC- Business; Regional & Urban Planning|
SC- Business & Economics; Public Administration|
GA- LG7ZJ|
UT- WOS:000528313800033|
JN- TECHNOLOGICAL FORECASTING AND SOCIAL CHANGE, 2020, V155, N6, P791-812|
DA- 2020-05-20 ER ||

PT- J|
AU- Pathak B; Ashok M; Tan YL|
AF- Pathak Buddhi; Ashok, Mona; Tan, Yin Leng|
TI- Value co-destruction: Exploring the role of actors' opportunism in the B2B context|
SO- INTERNATIONAL JOURNAL OF INFORMATION MANAGEMENT|
LA- English|
DT- Article|
DE- Alliances; Data triangulation; Opportunism; Service ecosystem; Thematic analysis; Value co-creation; Value co-destruction|
ID- SERVICE-DOMINANT LOGIC; VALUE COCREATION; PROCESS INNOVATION; DARK SIDE; CREATION; PERFORMANCE; MANAGEMENT; FRAMEWORK; ECOSYSTEMS; MECHANISMS|
AB- This exploratory study investigates value co-destruction in the Business-to-Business (B2B) context and examines the impact of actors' opportunistic behaviour on value co-creation. The research undertakes an in-depth case study based approach. It uses data triangulation, where multiple sources of evidence (interviews, conference audio recordings and documents) are collected from the case organisation (a vendor) and its service ecosystem partners in the ICT sector. The partners included in the study are distributors, channel partners, competitors, and customers. B2B alliances are driven by the motivations to maximise strategic value and minimise transaction cost. Thus, using the ecosystem lens, we find that actors' capabilities (resources and perceived value), vendor's approach to achieving strategic benefit and the channel governance mechanism enable value co-creation. However, using the transaction cost theory lens, we report that actors' opportunistic behaviour, technological disruptions and new business model challenges lead to value co-destruction (in the form of termination of relationship, conflict and business liquidation). Alliance partners need to evaluate the strategic benefits of collaboration, knowledge sharing, learning, trust building, market expansion and technology sharing, considering partners' self-serving behaviour driven by transaction cost economies. All ecosystem actors are seeking to develop capabilities, exhibit knowledge differentiators, demonstrate technology leadership, reduce uncertainty and respond to new business model challenges thus causing value co-destruction. Thus, this research is more encompassing because it explores factors that lead to both value co-creation and co-destruction|
C1- [Pathak, Buddhi] Univ Northampton, Fac Business & Law, Waterside Campus, Northampton NN1 5PH, England; [Ashok, Mona] Univ Reading, Henley Business Sch, Module Conveyor Managing Proc & Syst MBA Programm, Reading, Berks, England; [Tan, Yin Leng] Univ Reading, Henley Business Sch, MRes Informat, Reading, Berks, England|
RP- Ashok, M (reprint author), Univ Reading, Henley Business Sch, Module Conveyor Managing Proc & Syst MBA Programm, Reading, Berks, England|
EM- Buddhi.Pathak@northampton.ac.uk; m.ashok@henley.ac.uk; y.l.tan@henley.ac.uk|
OI- Pathak, Buddhi/0000-0001-9801-642X|
CD- Aarikka-Stenroos L, 2017, V67, P23, IND MARKET MANAG, DOI 10.1016/j.indmarman.2017.08.010; Alaghehband FK, 2011, V20, P125, J STRATEGIC INF SYST, DOI 10.1016/j.jsis.2011.04.003; Arnould EJ, 2014, V14, P129, MARKETING THEOR, DOI 10.1177/1470593113500384; Ashok M., 2018, P145, INT C INF SEM ORG; Ashok M., 2014, V019, UNU MERIT WORKING PA; Ashok M, 2018, V68, P132, IND MARKET MANAG, DOI 10.1016/j.indmarman.2017.10.004; Ashok M, 2016, V20, P1004, J KNOWL MANAG, DOI 10.1108/JKM-11-2015-0429; Bagheri S, 2019, V47, P198, INT J INFORM MANAGE, DOI 10.1016/j.ijinfomgt.2018.12.019; Basole RC, 2015, V39, P537, TELECOMMUN POLICY, DOI 10.1016/j.telpol.2014.04.003; Boyatzis R., 1998, TRANSFORMING QUALITA; Braun V., 2006, V3, P77, QUALITATIVE RES PSYC, DOI DOI 10.1191/1478088706QP0630A; Brodie RJ, 2019, V79, P3, IND MARKET MANAG, DOI 10.1016/j.indmarman.2019.03.003; Bryman A, 2016, SOCIAL RES METHODS; Cabiddu F, 2019, V22, P241, J SERV RES-US, DOI 10.1177/1094670519835311; Cantrill J. A., 1996, V4, P67, INT J PHARM PRACTICE, DOI [10.1111/j.2042-7174.1996.tb00844.x, DOI 10.1111/J.2042-7174.1996.TB00844.X]; Chatman JA, 2014, V35, P785, J ORGAN BEHAV, DOI 10.1002/job.1928; Chou EY, 2016, V36, P60, INT J INFORM MANAGE, DOI 10.1016/j.ijinfomgt.2015.09.009; Chowdhury IN, 2016, V55, P97, IND MARKET MANAG, DOI 10.1016/j.indmarman.2016.02.016; Christoffersen J, 2013, V15, P66, INT J MANAG REV, DOI 10.1111/j.1468-2370.2012.00335.x; Chuang SH, 2015, V35, P277, INT J INFORM MANAGE, DOI 10.1016/j.ijinfomgt.2015.01.002; Clohessy T, 2017, V7, P1, INT J CLOUD APPL COM, DOI 10.4018/IJCAC.2017100101; Cortez RM, 2017, V66, P90, IND MARKET MANAG, DOI 10.1016/j.indmarman.2017.07.017; Creswell J.W., 2009, RES DESIGN QUALITATI; Dacin MT, 2007, V28, P169, STRATEGIC MANAGE J, DOI 10.1002/smj.577; Das TK, 2006, V17, P1, BRIT J MANAGE, DOI 10.1111/j.1467-8551.2006.00482.x; Man AP, 2019, V62, P473, BUS HORIZONS, DOI 10.1016/j.bushor.2019.02.004; Echeverri P, 2011, V11, P351, MARKETING THEOR, DOI 10.1177/1470593111408181; Edvardsson B, 2012, V9, P79, REV MARKET RES, DOI 10.1108/S1548-6435(2012)0000009008; Eisenhardt KM, 2007, V50, P25, ACAD MANAGE J, DOI 10.5465/AMJ.2007.24160888; Ertimur B, 2010, V18, P256, AUSTRALAS MARK J, DOI 10.1016/j.ausmj.2010.07.004; Farquhar JD, 2017, V17, P165, MARKETING THEOR, DOI 10.1177/1470593116679872; Gulati R, 1998, V19, P293, STRATEGIC MANAGE J, DOI 10.1002/(SICI)1097-0266(199804)19:4<293::AID-SMJ982>3.0.CO;2-M; Gulati R, 2012, V33, P571, STRATEGIC MANAGE J, DOI 10.1002/smj.1975; Hartley J., 2004, ESSENTIAL GUIDE QUAL; Hietanen J., 2017, P1, MARKETING THEORY; Ind N, 2013, V55, P5, CALIF MANAGE REV, DOI 10.1525/cmr.2013.55.3.5; Jap SD, 2013, V50, P216, J MARKETING RES, DOI 10.1509/jmr.10.0121; Jarvi H, 2018, V34, P63, SCAND J MANAG, DOI 10.1016/j.scaman.2018.01.002; Jha SK, 2016, V40, P431, MIS QUART, DOI 10.25300/MISQ/2016/40.2.08; Ketokivi M., 2017, TRANSACTION COST ECO; Ketokivi M, 2016, V15, P123, ACAD MANAG LEARN EDU, DOI 10.5465/amle.2015.0133; Kohtamaki M, 2016, V56, P4, IND MARKET MANAG, DOI 10.1016/j.indmarman.2016.05.027; Kolbjornsrud V, 2017, V15, P141, STRATEG ORGAN, DOI 10.1177/1476127016653727; Laamanen M, 2015, V15, P381, MARKETING THEOR, DOI 10.1177/1470593114564905; Lacity MC, 1998, V22, P363, MIS QUART, DOI 10.2307/249670; Leclercq T, 2016, V31, P26, RECH APPL MARKET-ENG, DOI 10.1177/2051570716650172; Lilien GL, 2016, V33, P543, INT J RES MARK, DOI 10.1016/j.ijresmar.2016.01.003; Luo Y., 2006, V2, P121, MANAGEMENT ORG REV, DOI DOI 10.1111/J.1740-8784.2006.00032.X; Lusch RF, 2015, V39, P155, MIS QUART; Lusch RF, 2011, V47, P14, J SUPPLY CHAIN MANAG, DOI 10.1111/j.1745-493X.2010.03211.x; Luvison D, 2015, V53, P1581, MANAGE DECIS, DOI 10.1108/MD-09-2014-0580; Maglio PP, 2017, V9, P1, SERV SCI, DOI 10.1287/serv.2017.0175; Makkonen H, 2017, V17, P517, MARKETING THEOR, DOI 10.1177/1470593117699661; Martinez-Noya A., 2018, WHAT MORE CAN WE LEA; MASTEN SE, 1988, V144, P180, J INST THEOR ECON; McColl-Kennedy JR, 2012, V15, P370, J SERV RES-US, DOI 10.1177/1094670512442806; Mele Cristina, 2010, V2, P60, International Journal of Quality and Service Sciences, DOI 10.1108/17566691011026603; Moore J.F., 1996, DEATH COMPETITION LE; Nam K., 2018, INFORM SYSTEMS FRONT; Neghina C, 2015, V15, P221, MARKETING THEOR, DOI 10.1177/1470593114552580; Noordhoff CS, 2011, V75, P34, J MARKETING, DOI 10.1509/jmkg.75.5.34; Ostrom AL, 2015, V18, P127, J SERV RES-US, DOI 10.1177/1094670515576315; Park BJ, 2014, V26, P893, TECHNOL ANAL STRATEG, DOI 10.1080/09537325.2014.913016; Park SH, 2001, V12, P37, ORGAN SCI, DOI 10.1287/orsc.12.1.37.10118; Ple L., 2017, V3, P1, J CREATING VALUE; Ramaswamy V., 2010, POWER COCREATION BUI; Ramaswamy V, 2018, V84, P196, J BUS RES, DOI 10.1016/j.jbusres.2017.11.027; Rindfleisch A., 2019, AMS REV; Ritala P, 2013, V63, P244, INT J TECHNOL MANAGE, DOI 10.1504/IJTM.2013.056900; Robson C., 2002, REAL WORLD RES; Saarijarvi H, 2013, V25, P6, EUR BUS REV, DOI 10.1108/09555341311287718; Sandelowski M, 1998, V21, P467, RES NURS HEALTH, DOI 10.1002/(SICI)1098-240X(199810)21:5<467::AID-NUR9>3.3.CO;2-X; Sarker S, 2012, V36, P317, MIS QUART; Senyo PK, 2019, V47, P52, INT J INFORM MANAGE, DOI 10.1016/j.ijinfomgt.2019.01.002; Skalen P, 2015, V49, P596, EUR J MARKETING, DOI 10.1108/EJM-08-2013-0409; Smith AM, 2013, V47, P1889, EUR J MARKETING, DOI 10.1108/EJM-08-2011-0420; Spohrer J., 2010, SERVICE SCI SMARTER; Spohrer JC, 2011, V40, P199, IND MARKET MANAG, DOI 10.1016/j.indmarman.2010.06.031; Stuckey H. L., 2015, V3, P7, J SOCIAL HLTH DIABET, DOI [10.4103/2321-0656.140875, DOI 10.4103/2321-0656.140875]; Thomas L., 2012, MODELING ECOSYSTEM M; Tommasetti A, 2017, V27, P930, J SERV THEOR PRACT, DOI 10.1108/JSTP-10-2015-0215; Uppstrom E, 2017, V34, P406, GOV INFORM Q, DOI 10.1016/j.giq.2017.08.001; Vafeas M, 2016, V16, P469, MARKETING THEOR, DOI 10.1177/1470593116652005; Vargo S.L., 2017, V3, P117, J CREATING VALUE; Vargo S. L., 2010, ADV SERVICE SCI SERV; Vargo SL, 2004, V68, P1, J MARKETING, DOI 10.1509/jmkg.68.1.1.24036; Vargo SL, 2016, V44, P5, J ACAD MARKET SCI, DOI 10.1007/s11747-015-0456-3; Vargo SL, 2011, V40, P181, IND MARKET MANAG, DOI 10.1016/j.indmarman.2010.06.026; Waseem D, 2018, V70, P5, IND MARKET MANAG, DOI 10.1016/j.indmarman.2017.07.005; Wathne KH, 2000, V64, P36, J MARKETING, DOI 10.1509/jmkg.64.4.36.18070; Williamson O. E., 2007, V2007, EC DISCUSSION PAPERS; Williamson OE, 1985, EC I CAPITALISM; Yigitbasioglu O, 2014, V18, P193, AUSTRALAS J INF SYST; Yin R. K., 2014, CASE STUDY RES DESIG; 2016, RES METH DEV PSYCHOL, P1; 2013, NATURE, P133, V493|
NR- 96|
TC- 0|
Z9- 0|
U1- 20|
U2- 20|
PU- ELSEVIER SCI LTD|
PI- OXFORD|
PA- THE BOULEVARD, LANGFORD LANE, KIDLINGTON, OXFORD OX5 1GB, OXON, ENGLAND|
SN- 0268-4012|
EI- 1873-4707|
J9- INT J INFORM MANAGE|
JI- Int. J. Inf. Manage|
PD- JUN|
PY- 2020|
VL- 52|
AR- UNSP 102093|
DI- 10.1016/j.ijinfomgt.2020.102093|
PG- 13|
WC- Information Science & Library Science|
SC- Information Science & Library Science|
GA- KU8NP|
UT- WOS:000519969300032|
JN- INTERNATIONAL JOURNAL OF INFORMATION MANAGEMENT, 2020, V52, N6, P791-812|
DA- 2020-05-20 ER ||

PT- J|
AU- Upadhyay P; Kumar A|
AF- Upadhyay Parijat; Kumar, Anup|
TI- The intermediating role of organizational culture and internal analytical knowledge between the capability of big data analytics and a firm's performance|
SO- INTERNATIONAL JOURNAL OF INFORMATION MANAGEMENT|
LA- English|
DT- Article|
DE- Big data analytics; Organizational culture; Firm performance; Internal analytical knowledge|
ID- TACIT KNOWLEDGE; INFORMATION-TECHNOLOGY; DYNAMIC CAPABILITIES; RESOURCE-MANAGEMENT; BEHAVIORAL-RESEARCH; CO-CREATION; INNOVATION; IMPACT; SYSTEMS; MODEL|
AB- Firms are increasingly relying on business insights obtained by deploying data analytics. Analytics-driven business decisions have thus taken a strategic imperative role for the competitive advantage of a firm to endure. The extent and effectiveness through which business firms can actually derive benefits by deploying big data-based practices requires deep analysis and calls for extensive research. This study extends the big data analytics capability (BDAC) model by examining the mediatory effects of organizational culture (CL) between internal analytical knowledge (KN) and BDAC, as well as the mediating effects of BDAC between CL and firm performance. The findings bring into focus that CL plays the role of complementary mediation between BDAC and KN to positively impact firm performance (FP); BDAC also plays a similar mediatory role between CL and the performance of a firm|
C1- [Upadhyay, Parijat] TMT Nagpur India, Nagpur, Maharashtra, India; [Kumar, Anup] IMT Nagpur India, Nagpur, Maharashtra, India|
RP- Kumar, A (reprint author), IMT Nagpur India, Nagpur, Maharashtra, India|
EM- parijat.upadhyay@gmail.com; anunewin@gmail.com|
CD- ABUALOUSH S, 2018, V13, P279, INTERDISCIPLINARY J, DOI DOI 10.28945/4088; Acharya A, 2018, V42, P90, INT J INFORM MANAGE, DOI 10.1016/j.ijinfomgt.2018.06.008; Akter S, 2016, V182, P113, INT J PROD ECON, DOI 10.1016/j.ijpe.2016.08.018; Al-Karaghouli W, 2013, V30, P35, INFORM SYST MANAGE, DOI 10.1080/10580530.2013.739888; Al-Qdah MS, 2013, V11, P1188, PROC TECH, DOI 10.1016/j.protcy.2013.12.312; Alalwan AA, 2017, V37, P99, INT J INFORM MANAGE, DOI 10.1016/j.ijinfomgt.2017.01.002; Alavi M, 2001, V25, P107, MIS QUART, DOI 10.2307/3250961; Alegre J, 2006, V9, P333, EUR J INNOV MANAG, DOI 10.1108/14601060610707812; Altay N, 2018, V29, P1158, PROD PLAN CONTROL, DOI 10.1080/09537287.2018.1542174; Altindag E, 2011, V1, P18, EURASIAN BUS REV; Alzubaidi H., 2020, J BUSINESS RES; Arpaci I, 2017, V70, P382, COMPUT HUM BEHAV, DOI 10.1016/j.chb.2017.01.024; Ashrafi A, 2019, V47, P1, INT J INFORM MANAGE, DOI 10.1016/j.ijinfomgt.2018.12.005; Bamel UK, 2018, V22, P1555, J KNOWL MANAG, DOI 10.1108/JKM-10-2017-0460; BARUA A, 1991, V15, P313, MIS QUART, DOI 10.2307/249643; BARUA A, 1995, V6, P3, INFORM SYST RES, DOI 10.1287/isre.6.1.3; Bisbe J, 2004, V29, P709, ACCOUNT ORG SOC, DOI 10.1016/j.aos.2003.10.010; Boiral O, 2002, V35, P291, LONG RANGE PLANN, DOI 10.1016/S0024-6301(02)00047-X; Bollen KA, 2011, V16, P265, PSYCHOL METHODS, DOI 10.1037/a0024448; Braganza A, 2017, V70, P328, J BUS RES, DOI 10.1016/j.jbusres.2016.08.006; Cakar ND, 2010, V48, P325, J SMALL BUS MANAGE, DOI 10.1111/j.1540-627X.2010.00297.x; Cameron K.S., 1991, V5, P23, RES ORG CHANGE DEV; Chen YJ, 2010, V61, P659, COMPUT IND, DOI 10.1016/j.compind.2010.03.013; Claver-Cortes E, 2015, V16, P199, J INTELLECT CAP, DOI 10.1108/JIC-04-2014-0046; Corte-Real N, 2019, V97, P160, J BUS RES, DOI 10.1016/j.jbusres.2018.12.072; COVIN JG, 1990, V5, P123, J BUS VENTURING, DOI 10.1016/0883-9026(90)90004-D; Darroch J., 2005, V9, P101, Journal of Knowledge Management, DOI 10.1108/13673270510602809; Davenport TH, 2012, V54, P43, MIT SLOAN MANAGE REV; DUBEY R, 2017, V144, P534, TECHNOLOGICAL FORECA, DOI DOI 10.1016/J.TECHFORE.2017.06.020; Dwivedi YK, 2019, V21, P719, INFORM SYST FRONT, DOI 10.1007/s10796-017-9774-y; Fiorini PD, 2018, V43, P112, INT J INFORM MANAGE, DOI 10.1016/j.ijinfomgt.2018.07.005; FORNELL C, 1981, V18, P39, J MARKETING RES, DOI 10.2307/3151312; Fulton BR, 2018, V47, P240, SOCIOL METHOD RES, DOI 10.1177/0049124115626169; Galavotti I, 2019, V9, P319, EURASIAN BUS REV, DOI 10.1007/s40821-018-0111-2; Gandomi A, 2015, V35, P137, INT J INFORM MANAGE, DOI 10.1016/j.ijinfomgt.2014.10.007; George G., 2014, BIG DATA MANAGEMENT; Gerowitz M B, 1996, V9, P69, Health Serv Manage Res; Glaser S. R., 1987, V1, P173, MANAGEMENT COMMUNICA, DOI DOI 10.1177/0893318987001002003; Gupta M, 2016, V53, P1049, INFORM MANAGE-AMSTER, DOI 10.1016/j.im.2016.07.004; Hair JF, 2013, PRIMER PARTIAL LEAST; Hair Jr J.F., 2006, MULTIVARIATE DATA AN; Haldin-Herrgard T., 2000, V1, P357, J INTELLECT CAP, DOI DOI 10.1108/14691930010359252; Hampton SE, 2013, V11, P156, FRONT ECOL ENVIRON, DOI 10.1890/120103; Han YQ, 2015, V53, P40, MANAGE DECIS, DOI 10.1108/MD-08-2013-0411; Hau YS, 2013, V33, P356, INT J INFORM MANAGE, DOI 10.1016/j.ijinfomgt.2012.10.009; Havold JI, 2019, V32, P195, LEADERSH HEALTH SERV, DOI 10.1108/LHS-03-2018-0023; Hsu LC, 2012, V23, P179, BRIT J MANAGE, DOI 10.1111/j.1467-8551.2010.00718.x; Hung RYY, 2010, V45, P285, J WORLD BUS, DOI 10.1016/j.jwb.2009.09.003; Ibidunni A. S., 2018, V24, P1, ACAD ENTREPRENEURSHI; Irani Z, 2010, V61, P917, J OPER RES SOC, DOI 10.1057/jors.2010.10; Jones RA, 2005, V42, P361, J MANAGE STUD, DOI 10.1111/j.1467-6486.2005.00500.x; Kamboj S, 2018, V39, P169, INT J INFORM MANAGE, DOI 10.1016/j.ijinfomgt.2017.12.001; Karim NSA, 2012, V18, P777, BUS PROCESS MANAG J, DOI 10.1108/14637151211270153; Ke W, 2008, V45, P208, DECIS SUPPORT SYST, DOI 10.1016/j.dss.2007.02.002; Kikoski C., 2004, INQUIRING ORG TACIT; Kim G, 2012, V29, P327, J MANAGE INFORM SYST, DOI 10.2753/MIS0742-1222290310; Kim G, 2011, V12, P487, J ASSOC INF SYST; Kim S, 2006, V66, P370, PUBLIC ADMIN REV, DOI 10.1111/j.1540-6210.2006.00595.x; Kiron D., 2013, V54, P1, MIT SLOAN MANAGE REV; Kotler P, 1984, V5, P16, J BUS STRAT, DOI DOI 10.1108/EB039054; Laaksonen O, 2018, V20, P184, INT J MANAG REV, DOI 10.1111/ijmr.12122; Laursen K, 2006, V27, P131, STRATEGIC MANAGE J, DOI 10.1002/smj.507; Laursen K, 2003, V27, P243, CAMBRIDGE J ECON, DOI 10.1093/cje/27.2.243; Law K. M., 2020, P15, ORG LEARNING VALUE C; Liu SF, 2014, V25, P639, PROD PLAN CONTROL, DOI 10.1080/09537287.2013.798084; Mackenzie S, 1995, V9, P69, J Manag Med, DOI 10.1108/02689239510101157; MacKenzie SB, 2011, V35, P293, MIS QUART; Malhotra NK, 2006, V52, P1865, MANAGE SCI, DOI 10.1287/mnsc.1060.0597; Marsh SJ, 2006, V23, P422, J PROD INNOVAT MANAG, DOI 10.1111/j.1540-5885.2006.00214.x; Massey AP, 2006, V30, P99, MIS QUART; McAfee A, 2012, V90, P60, HARVARD BUS REV; McIver J., 1981, UNIDIMENSIONAL SCALI; Mikalef P, 2018, V16, P547, INF SYST E-BUS MANAG, DOI 10.1007/s10257-017-0362-y; Mishra D., 2018, P283, INNOVATION SUPPLY CH; Mithas S, 2011, V35, P237, MIS QUART; Muthuveloo R, 2017, V22, P192, ASIA PAC MANAG REV, DOI 10.1016/j.apmrv.2017.07.010; Nakamura E, 2011, V1, P91, EURASIAN BUS REV; Naqshbandi MM, 2018, V133, P156, TECHNOL FORECAST SOC, DOI 10.1016/j.techfore.2018.03.017; Nelson RE, 2011, V32, P407, ORGAN STUD, DOI 10.1177/0170840610397479; Olaisen J, 2018, V43, P295, INT J INFORM MANAGE, DOI 10.1016/j.ijinfomgt.2018.08.016; Orlikowski WJ, 2007, V28, P1435, ORGAN STUD, DOI 10.1177/0170840607081138; Orlikowski WJ, 2008, V2, P433, ACAD MANAG ANN, DOI 10.1080/19416520802211644; OTTESEN EA, 2008, V2, ARTICLES, DOI DOI 10.1371/JOURNAL.PNTD.0000317; Oyemomi O, 2019, V94, P313, J BUS RES, DOI 10.1016/j.jbusres.2018.02.027; Podsakoff PM, 2003, V88, P879, J APPL PSYCHOL, DOI 10.1037/0021-9010.88.5.879; Rahman N., 2017, P 5 ANN STUD RES S; Ren SJF, 2017, V55, P5011, INT J PROD RES, DOI 10.1080/00207543.2016.1154209; Seles BMRP, 2018, V189, P763, J CLEAN PROD, DOI 10.1016/j.jclepro.2018.04.113; Schein E.H., 2010, V2, ORG CULTURE LEADERSH; SCOTT JT, 2001, ORG CULTURE HLTH CAR; Segers A. H., 1997, V25, P107, OMEGA; Seppanen P., 2019, P9, KNOWLEDGE MANAGEMENT; Shirazi F, 2019, V48, P238, INT J INFORM MANAGE, DOI 10.1016/j.ijinfomgt.2018.10.005; Tan KH, 2015, V165, P223, INT J PROD ECON, DOI 10.1016/j.ijpe.2014.12.034; Tippins MJ, 2003, V24, P745, STRATEGIC MANAGE J, DOI 10.1002/smj.337; Ullah S, 2018, V71, P69, IND MARKET MANAG, DOI 10.1016/j.indmarman.2017.11.010; Walker H, 1996, V4, P96, INT J SELECT ASSESS, DOI 10.1111/j.1468-2389.1996.tb00064.x; Wamba SF, 2017, V70, P356, J BUS RES, DOI 10.1016/j.jbusres.2016.08.009; Wang CL, 2007, V9, P31, INT J MANAG REV, DOI 10.1111/j.1468-2370.2007.00201.x; Wang JF, 2017, V174, P289, PROCEDIA ENGINEER, DOI 10.1016/j.proeng.2017.01.139; Wang YC, 2018, V55, P64, INFORM MANAGE-AMSTER, DOI 10.1016/j.im.2017.04.001; Wang YC, 2018, V126, P3, TECHNOL FORECAST SOC, DOI 10.1016/j.techfore.2015.12.019; Wang ZN, 2016, V69, P4650, J BUS RES, DOI 10.1016/j.jbusres.2016.03.055; Xia MR, 2017, V160, P152, NEUROIMAGE, DOI 10.1016/j.neuroimage.2017.02.031; Zaim H, 2015, V207, P759, PROCD SOC BEHV, DOI 10.1016/j.sbspro.2015.10.156; Zheng W, 2005, V4, P113, J INF KNOWL MANAG, DOI 10.1142/S0219649205001110; ZMUD RW, 1992, V9, P148, J PROD INNOVAT MANAG|
NR- 107|
TC- 0|
Z9- 0|
U1- 20|
U2- 20|
PU- ELSEVIER SCI LTD|
PI- OXFORD|
PA- THE BOULEVARD, LANGFORD LANE, KIDLINGTON, OXFORD OX5 1GB, OXON, ENGLAND|
SN- 0268-4012|
EI- 1873-4707|
J9- INT J INFORM MANAGE|
JI- Int. J. Inf. Manage|
PD- JUN|
PY- 2020|
VL- 52|
AR- UNSP 102100|
DI- 10.1016/j.ijinfomgt.2020.102100|
PG- 16|
WC- Information Science & Library Science|
SC- Information Science & Library Science|
GA- KU8NP|
UT- WOS:000519969300038|
JN- INTERNATIONAL JOURNAL OF INFORMATION MANAGEMENT, 2020, V52, N6, P791-812|
DA- 2020-05-20 ER ||

PT- J|
AU- Liu XL; Wang WM; Guo HY; Barenji AV; Li Z; Huang GQ|
AF- Liu X. L; Wang, W. M; Guo, Hanyang; Barenji, Ali Vatankhah; Li, Zhi; Huang, George Q|
TI- Industrial blockchain based framework for product lifecycle management in industry 4.0|
SO- ROBOTICS AND COMPUTER-INTEGRATED MANUFACTURING|
LA- English|
DT- Article|
DE- Product lifecycle management; Industrial blockchain; Smart contract; Industry 4.0|
ID- SYSTEMS; DESIGN|
AB- Product lifecycle management (PLM) aims to seamlessly manage all products and information and knowledge generated throughout the product lifecycle for achieving business competitiveness. Conventionally, PLM is implemented based on standalone and centralized systems provided by software vendors. The information of PLM is hardly to be integrated and shared among the cooperating parties. It is difficult to meet the requirements of the openness, interoperability and decentralization of the Industry 4.0 era. To address these challenges, this paper proposed an industrial blockchain-based PLM framework to facilitate the data exchange and service sharing in the product lifecycle. Firstly, we proposed the concept of industrial blockchain as the use of blockchain technology in the industry with the integration of IoT, M2M, and efficient consensus algorithms. It provided an open but secured information storage and exchange platform for the multiple stakeholders to achieve the openness, interoperability and decentralization in era of industry 4.0. Secondly, we proposed and developed customized blockchain information service to fulfill the connection between a single node with the blockchain network. As a middleware, it can not only process the multi-source and heterogeneous data from varied stages in the product lifecycle, but also broadcast the processed data to the blockchain network. Moreover, smart contract is used to automate the alert services in the product lifecycles. Finally, we illustrated the blockchain-based application between the cooperating partners in four emerging product lifecycle stages, including co-design and co-creation, quick and accurate tracking and tracing, proactive maintenance, and regulated recycling. A simulation experiment demonstrated the effectiveness and efficiency of the proposed framework. The results showed that the proposed framework is scalable and efficient, and hence it is feasible to be adopted in industry. With the successful development of the proposed platform, it is promising to provide an effective PLM for improving interoperability and cooperation between stakeholders in the entire product lifecycle|
C1- [Liu, X. L.; Wang, W. M.; Guo, Hanyang; Barenji, Ali Vatankhah; Li, Zhi] Guangdong Univ Technol, Sch Electromech Engn, Guangdong Prov Key Lab Comp Integrated Mfg Syst, Guangzhou, Guangdong, Peoples R China; [Liu, X. L.; Li, Zhi; Huang, George Q.] Univ Hong Kong, Dept Ind & Mfg Syst Engn, Hong Kong, Peoples R China|
RP- Li, Z (reprint author), Guangdong Univ Technol, Sch Electromech Engn, Guangdong Prov Key Lab Comp Integrated Mfg Syst, Guangzhou, Guangdong, Peoples R China|
EM- layneliu@foxmail.com; wang_wai_ming@hotmail.com; ali.vatankhah.barenji@gmail.com; piersli@foxmail.com; gqhuang@hku.hk|
FU- National Natural Science Foundation of ChinaNational Natural Science Foundation of China [51405089]; Science and Technology Planning Project of Guangdong Province [2015B010131008, 20158090921007]; China Postdoctoral Science FoundationChina Postdoctoral Science Foundation [2018M630928, 2018M633008]; Natural Science Foundation of Guangdong ProvinceNational Natural Science Foundation of Guangdong Province [2018A0303130035]|
FX- This work was supported by the National Natural Science Foundation of China under Grant [51405089]; and the Science and Technology Planning Project of Guangdong Province under [2015B010131008] and [20158090921007]; China Postdoctoral Science Foundation under [2018M630928] and [2018M633008]; Natural Science Foundation of Guangdong Province under [2018A0303130035]|
CD- Aazam M., 2014, P1, INT SENS SENS NETW I, DOI DOI 10.1109/ISSNIP.2014.6827673; Alemanni M, 2011, V52, P1, INT J ADV MANUF TECH, DOI 10.1007/s00170-010-2699-y; Bahga A., 2016, V9, P533, J SOFTW ENG APPL, DOI DOI 10.4236/jsea.2016.910036; Bocek Thomas, 2017, P772, 2017 IFIP/IEEE Symposium on Integrated Network and Service Management (IM), DOI 10.23919/INM.2017.7987376; Cao H, 2012, V23, P641, PROD PLAN CONTROL, DOI 10.1080/09537287.2011.577460; Crosby M, 2016, V2, P6, APPL INNOV REV, DOI DOI 10.1145/2994581; d'Avolio E., 2015, V8, P108, INT J FASHION DESIGN, DOI DOI 10.1080/17543266.2015.1005697; David M, 2016, V75, P140, COMPUT IND, DOI 10.1016/j.compind.2015.05.005; Demoly F, 2011, V27, P33, ROBOT CIM-INT MANUF, DOI 10.1016/j.rcim.2010.05.010; Drescher D, 2017, BLOCKCHAIN BASICS; Francisco K., 2018, V2, P2, LOGISTICS, DOI [10.3390/logistics2010002, DOI 10.3390/logistics2010002]; Hermann M, 2016, P3928, P ANN HICSS, DOI 10.1109/HICSS.2016.488; Holtewert P, 2013, V7, P527, PROC CIRP, DOI 10.1016/j.procir.2013.06.027; Iansiti Marco, 2017, HARV BUS REV; Jing Q, 2014, V20, P2481, WIREL NETW, DOI 10.1007/s11276-014-0761-7; Jun HB, 2007, V20, P684, INT J COMPUT INTEG M, DOI 10.1080/09511920701566624; Kagermann H., 2013, RECOMMENDATIONS IMPL; Kim HM, 2018, V25, P18, INTELL SYST ACCOUNT, DOI 10.1002/isaf.1424; Kosba A, 2016, P839, P IEEE S SECUR PRIV, DOI 10.1109/SP.2016.55; Kung KH, 2015, V44, P83, IND MARKET MANAG, DOI 10.1016/j.indmarman.2014.04.018; Li WT, 2017, CRYPTOCURRENCIES AND CONTRACTS, P9, BCC '17: PROCEEDINGS OF THE ACM WORKSHOP ON BLOCKCHAIN, DOI 10.1145/3055518.3055531; Li ZT, 2018, V14, P3690, IEEE T IND INFORM, DOI 10.1109/TII.2017.2786307; Li Z, 2019, V13, P1, ENTERP INF SYST-UK, DOI 10.1080/17517575.2018.1539774; Li Z, 2018, V72, P961, PROC CIRP, DOI 10.1016/j.procir.2018.03.004; Li Z, 2018, V54, P133, ROBOT CIM-INT MANUF, DOI 10.1016/j.rcim.2018.05.011; Li Z, 2018, V118, P303, IND MANAGE DATA SYST, DOI 10.1108/IMDS-04-2017-0142; Lu QH, 2017, V34, P21, IEEE SOFTWARE; Madhwal Y., 2017, P AMCIS 2017 WORKSH; Mahdjoub M, 2010, V42, P402, COMPUT AIDED DESIGN, DOI 10.1016/j.cad.2009.02.009; Maropoulos PG, 2010, V59, P740, CIRP ANN-MANUF TECHN, DOI 10.1016/j.cirp.2010.05.005; Mattila J., 2016, ETLA WORKING PAPERS; Mattila J., 2016, P1, BERKELEY ROUNDTABLE; Nakamoto Satoshi, 2008, BITCOIN PEER TO PEER; Nasir Q, 2018, SECUR COMMUN NETW, DOI 10.1155/2018/3976093; Prahalad C.K., 2000, HARVARD BUSINESS REV; PRAHALAD CK, 2004, FUTURE COMPETITION; Sakao T, 2017, V517, P710, IFIP ADV INF COMM TE, DOI 10.1007/978-3-319-72905-3_63; Gomez CAS, 2017, V11, P445, INT J INTERACT DES M, DOI 10.1007/s12008-016-0312-9; Schaddelee-Scholten B., 2017, RECYCLING USED LEAD; Shamsuzzoha A., 2011, P22, P 2011 INT C IND ENG; Sikorski JJ, 2017, V195, P234, APPL ENERG, DOI 10.1016/j.apenergy.2017.03.039; Soto-Acosta P, 2016, V36, P240, INT J INFORM MANAGE, DOI 10.1016/j.ijinfomgt.2015.12.001; Stark J, 2016, P1, DECIS ENG, DOI 10.1007/978-3-319-24436-5_1; Tao F, 2014, V10, P1547, IEEE T IND INFORM, DOI 10.1109/TII.2014.2306397; Terzi Sergio, 2010, V4, P360, International Journal of Product Lifecycle Management, DOI 10.1504/IJPLM.2010.036489; Vezzetti E, 2009, V41, P613, INT J ADV MANUF TECH, DOI 10.1007/s00170-008-1503-8; Viriyasitavat W, 2018, P1, J INTELL MANUF, DOI [DOI 10.1007/S10845-018-1422-Y, 10.1007/s10845-018-1422-y]; Vitalik B., 2014, P1, CISC VIS NETW IND GL, DOI DOI 10.5663/APS.V1I1.10138; Weber I, 2016, V9850, P329, LECT NOTES COMPUT SC, DOI 10.1007/978-3-319-45348-4_19; Zheng ZB, 2017, P557, IEEE INT CONGR BIG, DOI 10.1109/BigDataCongress.2017.85|
NR- 50|
TC- 0|
Z9- 0|
U1- 86|
U2- 86|
PU- PERGAMON-ELSEVIER SCIENCE LTD|
PI- OXFORD|
PA- THE BOULEVARD, LANGFORD LANE, KIDLINGTON, OXFORD OX5 1GB, ENGLAND|
SN- 0736-5845|
EI- 1879-2537|
J9- ROBOT CIM-INT MANUF|
JI- Robot. Comput.-Integr. Manuf|
PD- JUN|
PY- 2020|
VL- 63|
AR- 101897|
DI- 10.1016/j.rcim.2019.101897|
PG- 14|
WC- Computer Science, Interdisciplinary Applications; Engineering, Manufacturing; Robotics|
SC- Computer Science; Engineering; Robotics|
GA- KM3IC|
UT- WOS:000514013700009|
JN- ROBOTICS AND COMPUTER-INTEGRATED MANUFACTURING, 2020, V63, N6, P791-812|
DA- 2020-05-20 ER ||

PT- J|
AU- Wang Y; Li C; Zhang DS; Wu JC; Liu Y|
AF- Wang Yu; Li, Cheng; Zhang, Dongsong; Wu, Jiacong; Liu, Yang|
TI- A deeper investigation of different types of core users and their contributions for sustainable innovation in a company-hosted online co-creation community|
SO- JOURNAL OF CLEANER PRODUCTION|
LA- English|
DT- Article|
DE- Company-hosted online community; Member; Sustainable innovation; Co-creation|
ID- SOCIAL MEDIA; ENGAGEMENT BEHAVIOR; BUSINESS MODELS; ROLES; GRATIFICATIONS; PERIPHERY; PERSPECTIVE; POPULARITY|
AB- Online co-creation allows companies to leverage external sources of knowledge to sustain product or service innovation. Users' knowledge is regarded as such a potential source. Understanding user behaviors and innovation types is vital to improving a company's sustainable innovation. Many prior studies mainly categorized online community members into core and peripheral members based on their posting frequencies. However, little research has gone beyond that categorization and examined whether there may be different types of core members who may contribute to product or service innovation differently, especially in the context of co-creation. The objectives of this study are three-fold: (1) to identify core members of a company-hosted online co-creation community automatically by considering several dimensions of individual members, including posting behavior, the generated content, and social network features; (2) to categorize and compare the contributions of different types of core members in the community, aiming to identify community members who may play leadership roles in sustainable innovation; and (3) to investigate the influence of those different types of core members on other community members. The data collected from a company-hosted online co-creation community in China were analyzed. Through analysis, we developed a novel innovation-oriented topology of core community members consisting of eight types. Based on Practice Theory, we also explored how those different types of core community members may influence other members' behavior. Finally, based on the findings, we propose strategies and guidelines for practitioners to keep different types of community members actively engaged in online co-creation and to manage sustainable innovation practice better. (C) 2020 Elsevier Ltd. All rights reserved|
C1- [Wang, Yu; Li, Cheng; Zhang, Dongsong; Wu, Jiacong] Jinan Univ, Sch Int Business, Zhuhai Campus, Zhuhai 519070, Peoples R China; [Wang, Yu; Li, Cheng; Wu, Jiacong] Jinan Univ, Inst Management Sci & Engn, Zhuhai Campus, Zhuhai 519070, Peoples R China; [Zhang, Dongsong] Univ N Carolina, Belk Coll Business, 9201 Univ City Blvd, Charlotte, NC 28223 USA; [Liu, Yang] Linkoping Univ, Dept Management & Engn, SE-58183 Linkoping, Sweden; [Liu, Yang] Univ Vaasa, Dept Prod, Vaasa 65200, Finland|
RP- Li, C (reprint author), Jinan Univ, Sch Int Business, Zhuhai Campus, Zhuhai 519070, Peoples R China.; Liu, Y (reprint author), Linkoping Univ, Dept Management & Engn, SE-58183 Linkoping, Sweden|
EM- twygs@jnu.edu.cn; lcqd@stu2018.jnu.edu.cn; dzhang15@uncc.edu; skywu@stu2017.jnu.edu.cn; yang.liu@liu.se|
FU- National Natural Science Foundation of ChinaNational Natural Science Foundation of China [71772075, 71672074]; Social Science Foundation of Guangzhou, China [2018GZYB31]|
FX- This research was partially supported by the National Natural Science Foundation of China under Grant Nos. 71772075, 71672074, the Social Science Foundation of Guangzhou, China under Grant No. 2018GZYB31|
CD- Akar E, 2019, V35, P495, INT J HUM-COMPUT INT, DOI 10.1080/10447318.2018.1465325; Barcomb A., 2018, INT J HUM-COMPUT INT, DOI [10.1109/TSE.2018.2872713, DOI 10.1109/TSE.2018.2872713]; Benamar L, 2017, V22, P337, J COMPUT-MEDIAT COMM, DOI 10.1111/jcc4.12195; Boons F, 2013, V45, P9, J CLEAN PROD, DOI 10.1016/j.jclepro.2012.07.007; Brown R., 2001, GROUP PROCESSES DYNA; Bulgurcu B, 2018, V35, P610, J MANAGE INFORM SYST, DOI 10.1080/07421222.2018.1451960; Burt R.S., 2005, BROKERAGE CLOSURE IN; Camacho-Otero J, 2019, V231, P928, J CLEAN PROD, DOI 10.1016/j.jclepro.2019.05.162; Chen GL, 2013, V23, P4, INTERNET RES, DOI 10.1108/10662241311295755; Corsini F., 2019, V11, P1, SUSTAINABILITY; Crowston K, 2017, V8, J INTERNET SERV APPL, DOI 10.1186/s13174-017-0061-4; Cvijikj IP, 2013, V3, P843, SOC NETW ANAL MIN, DOI 10.1007/s13278-013-0098-8; de Vries L, 2012, V26, P83, J INTERACT MARK, DOI 10.1016/j.intmar.2012.01.003; Dolan R, 2016, V24, P261, J STRATEG MARK, DOI 10.1080/0965254X.2015.1095222; Edelman DC, 2007, V47, P130, J ADVERTISING RES, DOI 10.2501/S0021849907070146; Fernandes T, 2016, V24, P311, J STRATEG MARK, DOI 10.1080/0965254X.2015.1095220; Fuller J, 2007, V60, P60, J BUS RES, DOI 10.1016/j.jbusres.2006.09.019; Fuller J, 2014, V31, P273, J MANAGE INFORM SYST, DOI 10.2753/MIS0742-1222310111; Fuller J, 2008, V25, P608, J PROD INNOVAT MANAG, DOI 10.1111/j.1540-5885.2008.00325.x; Fuger S, 2017, V23, P438, INFORM TECHNOL DEV, DOI 10.1080/02681102.2017.1353947; Gleave E., 2009, ONLINE COMMUNITY; Gong W., 2015, 9 INT AAAI C WEB SOC; GUNARATHNE ADN, 2019, V237, J CLEAN PROD, DOI DOI 10.1016/J.JCLEPRO.2019.05.390; Guo W, 2017, V63, P106, APPL ERGON, DOI 10.1016/j.apergo.2017.04.013; Caiado RGG, 2017, V165, P890, J CLEAN PROD, DOI 10.1016/j.jclepro.2017.07.166; Herrmann T., 2004, P163, COOPERATIVE SYSTEMS; Hojman DA, 2008, V139, P295, J ECON THEORY, DOI 10.1016/j.jet.2007.07.007; Hossain M, 2012, P120, HANDBOOK OF ACCOUNTING AND DEVELOPMENT; Hyysalo S, 2017, V162, pS70, J CLEAN PROD, DOI 10.1016/j.jclepro.2016.09.045; Jaakkola E, 2014, V17, P247, J SERV RES-US, DOI 10.1177/1094670514529187; Jeppesen LB, 2006, V17, P45, ORGAN SCI, DOI 10.1287/orsc.1050.0156; Johnson SL, 2015, V26, P165, INFORM SYST RES, DOI 10.1287/isre.2014.0562; Katz E., 1973, P509, PUBLIC OPIN QUART, DOI DOI 10.1086/268109; Kleinberg JM, 1999, V46, P604, J ACM, DOI 10.1145/324133.324140; Kou Yubo, 2018, V1, P17, ACM T SOCIAL COMPUTI, DOI [10.1145/3283827, DOI 10.1145/3283827]; Kruger C, 2018, V191, P400, J CLEAN PROD, DOI 10.1016/j.jclepro.2018.04.180; LANDIS JR, 1977, V33, P159, BIOMETRICS, DOI 10.2307/2529310; Lee HHM, 2015, V52, P951, INFORM MANAGE-AMSTER, DOI 10.1016/j.im.2015.07.002; Liedtke C, 2015, V97, P106, J CLEAN PROD, DOI 10.1016/j.jclepro.2014.04.070; Lim H., 2017, J RETAIL CONSUM SERV; MILLIGAN GW, 1987, V11, P329, APPL PSYCH MEAS, DOI 10.1177/014662168701100401; Moritz M., 2018, WORLD C INF SYST TEC; Nielsen KR, 2016, V133, P65, J CLEAN PROD, DOI 10.1016/j.jclepro.2016.05.092; Pai PY, 2016, V53, P38, INFORM MANAGE-AMSTER, DOI 10.1016/j.im.2015.08.002; Perna D, 2018, V8, SOC NETW ANAL MIN, DOI 10.1007/s13278-018-0516-z; Pesamaa O, 2013, V1, P81, J CO-OP ORGAN MANAG, DOI 10.1016/j.jcom.2013.10.003; Peters C, 2007, V36, P129, J ADVERTISING, DOI 10.2753/JOA0091-3367360410; Pfeil U, 2011, V27, P323, INT J HUM-COMPUT INT, DOI 10.1080/10447318.2011.540490; Piller F., 2010, TYPOLOGY CUSTOMER CO; Prell C., 2011, SOCIAL NETWORK ANAL; Ray S, 2014, V25, P528, INFORM SYST RES, DOI 10.1287/isre.2014.0525; Ridings C, 2006, V18, P16, COMMUNICATIONS ASS I; Rosca E, 2017, V162, pS133, J CLEAN PROD, DOI 10.1016/j.jclepro.2016.02.050; Rullani F, 2013, V42, P941, RES POLICY, DOI 10.1016/j.respol.2012.10.008; Stafford TE, 2004, V35, P259, DECISION SCI, DOI 10.1111/j.00117315.2004.02524.x; Teichmann K, 2015, V32, P341, PSYCHOL MARKET, DOI 10.1002/mar.20783; Toral SL, 2010, V52, P296, INFORM SOFTWARE TECH, DOI 10.1016/j.infsof.2009.10.007; Venkatesh V, 2016, V17, P435, J ASSOC INF SYST; Welser H., 2007, V8, P1, JOSS, DOI DOI 10.1016/S0048-7333(03)00050-7; Whiting A, 2013, V16, P362, QUAL MARK RES, DOI 10.1108/QMR-06-2013-0041; Xiao Z., 2014, V91, PHYS REV E; Yang X, 2016, V64, P760, COMPUT HUM BEHAV, DOI 10.1016/j.chb.2016.08.002; Ye Y., 2003, P 25 INT C SOFTW ENG; Zhang DS, 2007, V23, P53, J MANAGE INFORM SYST, DOI [10.2753/MIS0742-1222230404, 10.2753/M1S0742-1222230404]; Zhang X, 2015, V91, PHYS REV E, DOI 10.1103/PhysRevE.91.032803; Zheng HC, 2014, V51, P488, INFORM MANAGE-AMSTER, DOI 10.1016/j.im.2014.03.003|
NR- 66|
TC- 0|
Z9- 0|
U1- 5|
U2- 5|
PU- ELSEVIER SCI LTD|
PI- OXFORD|
PA- THE BOULEVARD, LANGFORD LANE, KIDLINGTON, OXFORD OX5 1GB, OXON, ENGLAND|
SN- 0959-6526|
EI- 1879-1786|
J9- J CLEAN PROD|
JI- J. Clean Prod|
PD- MAY 20|
PY- 2020|
VL- 256|
AR- 120397|
DI- 10.1016/j.jclepro.2020.120397|
PG- 11|
WC- Green & Sustainable Science & Technology; Engineering, Environmental; Environmental Sciences|
SC- Science & Technology - Other Topics; Engineering; Environmental Sciences & Ecology|
GA- LB9WE|
UT- WOS:000524981300005|
JN- JOURNAL OF CLEANER PRODUCTION, 2020, V256, N6, P791-812|
DA- 2020-05-20 ER ||

PT- J|
AU- Rositch AF; Unger-Saldana K; DeBoer RJ; Ng'ang'a A; Weiner BJ|
AF- Rositch Anne F; Unger-Saldana, Karla; DeBoer, Rebecca J; Ng'ang'a, Anne; Weiner, Bryan J|
TI- The role of dissemination and implementation science in global breast cancer control programs: Frameworks, methods, and examples|
SO- CANCER|
LA- English|
DT- Review|
DE- breast cancer; Breast Health Global Initiative; Consolidated Framework for Implementation Research (CFIR); dissemination and implementation science; Tanzania|
ID- GUIDELINE IMPLEMENTATION; HEALTH-CARE; STRATEGIES; INTERVENTIONS; IMPROVEMENT; ONCOLOGY; INCOME; INNOVATIONS; PREVENTION; EVALUATE|
AB- Global disparities in breast cancer outcomes are attributable to a sizable gap between evidence and practice in breast cancer control and management. Dissemination and implementation science (D&IS) seeks to understand how to promote the systematic uptake of evidence-based interventions and/or practices into real-world contexts. D&IS methods are useful for selecting strategies to implement evidence-based interventions, adapting their implementation to new settings, and evaluating the implementation process as well as its outcomes to determine success and failure, and adjust accordingly. Process models, explanatory theories, and evaluation frameworks are used in D&IS to develop implementation strategies, identify implementation outcomes, and design studies to evaluate these outcomes. In breast cancer control and management, research has been translated into evidence-based, resource-stratified guidelines by the Breast Health Global Initiative and others. D&IS should be leveraged to optimize the implementation of these guidelines, and other evidence-based interventions, into practice across the breast cancer care continuum, from optimizing public education to promoting early detection, increasing guideline-concordant clinical practice among providers, and analyzing and addressing barriers and facilitators in health care systems. Stakeholder engagement through processes such as co-creation is critical. In this article, the authors have provided a primer on the contribution of D&IS to phased implementation of global breast cancer control programs, provided 2 case examples of ongoing D&IS research projects in Tanzania, and concluded with recommendations for best practices for researchers undertaking this work|
C1- [Rositch, Anne F.] Johns Hopkins Bloomberg Sch Publ Hlth, Dept Epidemiol, 615 N Wolfe St,Room E6150, Baltimore, MD 21205 USA; [Unger-Saldana, Karla] CONACYT Natl Canc Inst, Mexico City, DF, Mexico; [DeBoer, Rebecca J.] Univ Calif San Francisco, Helen Diller Family Comprehens Canc Ctr, Global Canc Program, San Francisco, CA 94143 USA; [Ng'ang'a, Anne] Minist Hlth, Natl Canc Control Program, Nairobi, Kenya; [Weiner, Bryan J.] Univ Washington, Dept Global Hlth, Seattle, WA 98195 USA|
RP- Rositch, AF (reprint author), Johns Hopkins Bloomberg Sch Publ Hlth, Dept Epidemiol, 615 N Wolfe St,Room E6150, Baltimore, MD 21205 USA|
EM- arositch@jhu.edu|
FU- Fred Hutchinson Cancer Research Center; Susan G. KomenSusan G. Komen Breast Cancer Foundation [GSP18BHGI001, CCR17480660]; National Comprehensive Cancer Network; US National Institutes of HealthUnited States Department of Health & Human ServicesNational Institutes of Health (NIH) - USA [1R13CA224776-01A1]; National Cancer Institute Center for Global Health; American Society of Clinical Oncology; American Society for Clinical Pathology; Journal of Global Oncology; National Breast Cancer Foundation Inc; pH Trust; Seattle Cancer Care Alliance; Union for International Cancer Control; University of Washington Department of Global Health; Cepheid Inc; GE HealthcareGE Healthcare; NovartisNovartis; Pfizer IncPfizer; UE LifeSciences; Pink Ribbon Red Ribbon; National Institutes of Health Fogarty International CenterUnited States Department of Health & Human ServicesNational Institutes of Health (NIH) - USANIH Fogarty International Center (FIC) [D43TW009343]; National Institutes of Health National Cancer InstituteUnited States Department of Health & Human ServicesNational Institutes of Health (NIH) - USANIH National Cancer Institute (NCI) [D43TW009343]; University of California Global Health Institute|
FX- The Breast Health Global Initiative (BHGI) Global Summit was funded by grants from the Fred Hutchinson Cancer Research Center, Susan G. Komen (grant GSP18BHGI001), National Comprehensive Cancer Network, US National Institutes of Health (grant 1R13CA224776-01A1), National Cancer Institute Center for Global Health, American Society of Clinical Oncology, American Society for Clinical Pathology, Journal of Global Oncology, National Breast Cancer Foundation Inc, pH Trust, Seattle Cancer Care Alliance, Union for International Cancer Control, and University of Washington Department of Global Health. Support from unrestricted educational grants came from Cepheid Inc, GE Healthcare, Novartis, Pfizer Inc, and UE LifeSciences. Additional funding to cover publication costs was provided by GE Healthcare and Novartis. Anne F Rositch was supported by Susan G. Komen (grant CCR17480660) and Pink Ribbon Red Ribbon for work performed as part of the current study Rebecca J. DeBoer was supported by the National Institutes of Health Fogarty International Center and the National Cancer Institute (grant D43TW009343) and the University of California Global Health Institute|
CD- Aarons GA, 2012, V7, IMPLEMENT SCI, DOI [10.1186/1748-5908-7-56, 10.1186/1748-5908-7-32]; Aarons GA, 2011, V38, P4, ADM POLICY MENT HLTH, DOI 10.1007/s10488-010-0327-7; Amadori D, 2016, V17, P146, LANCET ONCOL, DOI 10.1016/S1470-2045(16)00012-7; Anderson BO, 2008, V113, P2221, CANCER-AM CANCER SOC, DOI 10.1002/cncr.23844; Anderson Benjamin O, 2007, V5, P349, J Natl Compr Canc Netw; Barker PM, 2016, V11, IMPLEMENT SCI, DOI 10.1186/s13012-016-0374-x; Bray F, 2018, V68, P394, CA-CANCER J CLIN, DOI 10.3322/caac.21492; Brouwers MC, 2011, V6, IMPLEMENT SCI, DOI 10.1186/1748-5908-6-130; Brownson RC, 2018, V24, P102, J PUBLIC HEALTH MAN, DOI 10.1097/PHH.0000000000000673; Cabanes A, 2019, V5, J GLOB ONCOL, DOI 10.1200/JGO.18.00222; Carlson RW, 2016, V14, P961, J NATL COMPR CANC NE, DOI 10.6004/jnccn.2016.0103; Chinman Matthew, 2004, V18, P441, J Interprof Care; Consolidated Framework for Implementation Research, 2019, CONSOLIDATED FRAMEWO; Coory M, 2013, V31, P1583, J CLIN ONCOL, DOI 10.1200/JCO.2012.46.0253; Curran GM, 2012, V50, P217, MED CARE, DOI 10.1097/MLR.0b013e3182408812; Damschroder LJ, 2009, V4, IMPLEMENT SCI, DOI 10.1186/1748-5908-4-50; Dearing JW, 2010, V81, pS100, PATIENT EDUC COUNS, DOI 10.1016/j.pec.2010.10.013; DeBoer RJ, 2020, V1, P24, IMPLEMENT SCI COMMUN, DOI [10.1186/s43058-020-00007-7, DOI 10.1186/S43058-020-00007-7]; DeSantis CE, 2015, V24, P1495, CANCER EPIDEM BIOMAR, DOI 10.1158/1055-9965.EPI-15-0535; Dickerson LK, 2017, V3, P502, J GLOB ONCOL, DOI 10.1200/JGO.2016.008086; Division of Cancer Control and Population Sciences  National Cancer Institute, 2019, IMPLEMENTATION SCI; Dogherty EJ, 2012, V7, IMPLEMENT SCI, DOI 10.1186/1748-5908-7-9; Eccles MP, 2006, V1, IMPLEMENT SCI, DOI 10.1186/1748-5908-1-28; Eccles SA, 2013, V15, BREAST CANCER RES, DOI 10.1186/bcr3493; Fischer F, 2016, V4, HEALTHCARE-BASEL, DOI 10.3390/healthcare4030036; Fixsen DL, 2009, V19, P531, RES SOCIAL WORK PRAC, DOI 10.1177/1049731509335549; Fred Hutchinson Cancer Research Center, 2019, BREAST CANC IN 25 BC; Fred Hutchinson Cancer Research Center, 2019, BREST CANC IN 25 BCI; Ginsburg O, 2018, V10, P179, CURR BREAST CANCER R, DOI 10.1007/s12609-018-0286-7; Glasgow RE, 1999, V89, P1322, AM J PUBLIC HEALTH, DOI 10.2105/AJPH.89.9.1322; Handley MA, 2016, V33, P660, EMERG MED J, DOI 10.1136/emermed-2015-205461; Haq R, 2013, V13, BMC MED INFORM DECIS, DOI 10.1186/1472-6947-13-76; Harris JR, 2012, V9, PREV CHRONIC DIS, DOI 10.5888/pcd9.110081; Highfield L, 2015, V10, IMPLEMENT SCI, DOI 10.1186/s13012-015-0334-x; Hou SI, 2018, V33, P1161, J CANCER EDUC, DOI 10.1007/s13187-017-1277-5; Huchko MJ, 2018, V141, P63, INT J GYNECOL OBSTET, DOI 10.1002/ijgo.12415; Imbens GW, 2008, V142, P615, J ECONOMETRICS, DOI 10.1016/j.jeconom.2007.05.001; Jacobs JA, 2014, V9, IMPLEMENT SCI, DOI 10.1186/s13012-014-0124-x; Kantor O, 2019, V229, P104, J AM COLL SURGEONS, DOI 10.1016/j.jamcollsurg.2019.02.051; Koczwara Bogda, 2016, V2, P51, J Glob Oncol, DOI 10.1200/JGO.2015.001438; Kreuter MW, 2009, V99, P2123, AM J PUBLIC HEALTH, DOI 10.2105/AJPH.2008.155218; Leeman J, 2017, V12, IMPLEMENT SCI, DOI 10.1186/s13012-017-0657-x; Leeman J, 2015, V10, IMPLEMENT SCI, DOI 10.1186/s13012-015-0272-7; Lewis CC, 2018, V6, FRONT PUBLIC HEALTH, DOI 10.3389/fpubh.2018.00136; Liang L, 2017, V12, IMPLEMENT SCI, DOI 10.1186/s13012-017-0557-0; Linden A, 2006, V29, P407, EVAL HEALTH PROF, DOI 10.1177/0163278706293402; Lobb R, 2013, V34, P235, ANNU REV PUBL HEALTH, DOI 10.1146/annurev-publhealth-031912-114444; Mazza D, 2013, V8, IMPLEMENT SCI, DOI 10.1186/1748-5908-8-32; Medves J, 2010, V8, P79, INT J EVID-BASED HEA, DOI 10.1111/j.1744-1609.2010.00166.x; Meyers DC, 2012, V50, P462, AM J COMMUN PSYCHOL, DOI 10.1007/s10464-012-9522-x; Michie S, 2011, V6, IMPLEMENT SCI, DOI 10.1186/1748-5908-6-10; Michielutte R, 2000, V15, P615, HEALTH EDUC RES, DOI 10.1093/her/15.5.615; Milat AJ, 2015, V10, IMPLEMENT SCI, DOI 10.1186/s13012-015-0301-6; Nilsen P, 2015, V10, IMPLEMENT SCI, DOI 10.1186/s13012-015-0242-0; Pace LE, 2018, V4, J GLOB ONCOL, DOI 10.1200/JGO.17.00098; Pace LE, 2016, V21, P739, ONCOLOGIST, DOI 10.1634/theoncologist.2015-0429; Peters D. H., 2013, IMPLEMENTATION RES H; Peters DH, 2013, V347, BMJ-BRIT MED J, DOI 10.1136/bmj.f6753; Pisani P, 2006, V118, P149, INT J CANCER, DOI 10.1002/ijc.21343; Powell BJ, 2019, V7, FRONT PUBLIC HEALTH, DOI 10.3389/fpubh.2019.00003; Powell BJ, 2015, V10, IMPLEMENT SCI, DOI 10.1186/s13012-015-0209-1; Powell BJ, 2012, V69, P123, MED CARE RES REV, DOI 10.1177/1077558711430690; Prior M, 2008, V14, P888, J EVAL CLIN PRACT, DOI 10.1111/j.1365-2753.2008.01014.x; Proctor E, 2011, V38, P65, ADM POLICY MENT HLTH, DOI 10.1007/s10488-010-0319-7; Puschel K, 2011, V20, pS40, BREAST, DOI 10.1016/j.breast.2011.02.002; Rapport F, 2018, V24, P117, J EVAL CLIN PRACT, DOI 10.1111/jep.12741; Rositch AF, 2019, V79, CANCER RES, DOI 10.1158/1538-7445.SABCS18-P1-03-09; Rubenstein LV, 2006, V21, pS58, J GEN INTERN MED, DOI 10.1111/j.1525-1497.2006.00364.x; Sankaranarayanan R, 2011, V103, P1476, JNCI-J NATL CANCER I, DOI 10.1093/jnci/djr304; Schmitz KH, 2018, ADV SCI IMPLEMENTATI; Sivaram S, 2014, V23, P2273, CANCER EPIDEM BIOMAR, DOI 10.1158/1055-9965.EPI-14-0472; Soi C, 2018, V13, IMPLEMENT SCI, DOI 10.1186/s13012-018-0846-2; Srigley J, 2013, V9, pE255, J ONCOL PRACT, DOI 10.1200/JOP.2012.000818; Susan G. Komen, 2019, BREAST CANC TOOLS RE; Tabak RG, 2012, V43, P337, AM J PREV MED, DOI 10.1016/j.amepre.2012.05.024; Tapela NM, 2016, V34, P43, J CLIN ONCOL, DOI 10.1200/JCO.2015.61.7738; The Guidelines International Network, 2019, GUID INT NETW INTR P; Wandersman A, 2008, V41, P171, AM J COMMUN PSYCHOL, DOI 10.1007/s10464-008-9174-z; Wandersman A, 2012, V50, P445, AM J COMMUN PSYCHOL, DOI 10.1007/s10464-012-9509-7; Wingood GM, 2008, V47, pS40, JAIDS-J ACQ IMM DEF, DOI 10.1097/QAI.0b013e3181605df1; Wu RR, 2019, V21, P331, GENET MED, DOI 10.1038/s41436-018-0049-x; Yapa HM, 2018, V13, IMPLEMENT SCI, DOI 10.1186/s13012-018-0847-1; Zujewski Jo Anne, 2018, V4, P1, J Glob Oncol, DOI 10.1200/JGO.17.00141|
NR- 83|
TC- 4|
Z9- 4|
U1- 0|
U2- 0|
PU- WILEY|
PI- HOBOKEN|
PA- 111 RIVER ST, HOBOKEN 07030-5774, NJ USA|
SN- 0008-543X|
EI- 1097-0142|
J9- CANCER-AM CANCER SOC|
JI- Cancer|
PD- MAY 15|
PY- 2020|
VL- 126|
SU- 10|
BP- 2394|
EP- 2404|
DI- 10.1002/cncr.32877|
PG- 11|
WC- Oncology|
SC- Oncology|
GA- LI2EG|
UT- WOS:000529295100006|
PM- 32348574|
OA- Bronze|
JN- CANCER, 2020, V126, N6, P2394-2404|
DA- 2020-05-20 ER ||

PT- J|
AU- Hossain M|
AF- Hossain Mokter|
TI- Sharing economy: A comprehensive literature review|
SO- INTERNATIONAL JOURNAL OF HOSPITALITY MANAGEMENT|
LA- English|
DT- Review|
DE- Impacts; Regulation; Collaborative consumption; Collaborative economy; Sharing economy; Sustainability|
ID- TO-PEER ACCOMMODATION; VALUE CO-CREATION; COLLABORATIVE CONSUMPTION; BUSINESS MODELS; AIRBNB; TOURISM; FUTURE; INNOVATION; TRUST; INTENTION|
AB- The objective of this study is to review the extant sharing economy (SE) literature. Applying a systematic literature review approach, this study thematically synthesizes the findings of 219 articles on sharing economy. It explores the definitional dilemma, sharing economy as a phenomenon and key theories used in the literature. It analyses the stakeholders and their motivations for participating in SE, which is mainly present in the accommodation and transportation sectors. We discuss various facets of these two sectors. The study shows how SE firms operate with novel business models with unique revenue streams. It synthesizes the challenges that SE faces. This study points out SE's economic, social, and environmental impacts. It highlights the lack of regulations and policies for SE around the world. Finally, we provide the implications of this work and suggest future research avenues|
C1- [Hossain, Mokter] Qatar Univ, Coll Business & Econ, Ctr Entrepreneurship, POB 2713, Doha, Qatar|
RP- Hossain, M (reprint author), Qatar Univ, Coll Business & Econ, Ctr Entrepreneurship, POB 2713, Doha, Qatar|
EM- mokter@qu.edu.qa|
CD- Acquier A, 2017, V125, P1, TECHNOL FORECAST SOC, DOI 10.1016/j.techfore.2017.07.006; Akbar YH, 2018, V71, P91, INT J HOSP MANAG, DOI 10.1016/j.ijhm.2017.12.004; Ala-Mantila S, 2016, V135, P356, J CLEAN PROD, DOI 10.1016/j.jclepro.2016.05.156; Albinsson PA, 2012, V11, P303, J CONSUM BEHAV, DOI 10.1002/cb.1389; Amirkiaee SY, 2018, V55, P9, TRANSPORT RES F-TRAF, DOI 10.1016/j.trf.2018.02.025; Aznar J.P., 2016, IRRUPTION AIRBNB ITS; Barann B, 2017, V99, P86, DECIS SUPPORT SYST, DOI 10.1016/j.dss.2017.05.008; Barber J, 2007, V15, P499, J CLEAN PROD, DOI 10.1016/j.jclepro.2006.05.010; Barnes SJ, 2017, V118, P281, TECHNOL FORECAST SOC, DOI 10.1016/j.techfore.2017.02.029; Barnes SJ, 2016, V104, P200, TECHNOL FORECAST SOC, DOI 10.1016/j.techfore.2016.01.006; Belk R, 2014, V67, P1595, J BUS RES, DOI 10.1016/j.jbusres.2013.10.001; Bellos I, 2017, V19, P185, M&SOM-MANUF SERV OP, DOI 10.1287/msom.2016.0605; Benkler Y, 2017, V15, P264, STRATEG ORGAN, DOI 10.1177/1476127016652606; Benoit S, 2017, V79, P219, J BUS RES, DOI 10.1016/j.jbusres.2017.05.004; Birinci H, 2018, V30, P1190, INT J CONTEMP HOSP M, DOI 10.1108/IJCHM-09-2016-0506; Bond A.T., 2014, V90, P77, NOTRE DAME LAW REV O; Botsman R, 2010, V88, P30, HARVARD BUS REV; Bradley K, 2017, V10, P231, CAMB J REG ECON SOC, DOI 10.1093/cjres/rsx001; Breidbach CF, 2017, V27, P761, J SERV THEOR PRACT, DOI 10.1108/JSTP-04-2016-0071; Bucher E, 2016, V62, P316, COMPUT HUM BEHAV, DOI 10.1016/j.chb.2016.04.002; Camilleri J, 2017, V29, P2322, INT J CONTEMP HOSP M, DOI [10.1108/IJCHM-09-2016-0492, 10.1108/ijchm-09-2016-0492]; Cannon S., 2014, V13, P24, HARVARD BUS REV; Celata F, 2017, V10, P349, CAMB J REG ECON SOC, DOI 10.1093/cjres/rsw044; Chang WL, 2018, V28, P141, ELECTRON COMMER R A, DOI 10.1016/j.elerap.2018.01.014; Chase R., 2015, PUBLIC AFFAIRS; Chen Y, 2017, V29, P2405, INT J CONTEMP HOSP M, DOI [10.1108/IJCHM-10-2016-0606, 10.1108/ijchm-10-2016-0606]; Cheng MM, 2016, V57, P60, INT J HOSP MANAG, DOI 10.1016/j.ijhm.2016.06.003; Cheng MM, 2016, V60, P111, ANN TOURISM RES, DOI 10.1016/j.annals.2016.07.001; Choi H.R., 1998, V6, ARCHITECTURE; Chung JY, 2017, V29, P3177, INT J CONTEMP HOSP M, DOI 10.1108/IJCHM-08-2016-0475; Chung N, 2016, V2, P125, INT J TOUR CITIES, DOI 10.1108/IJTC-08-2015-0022; Cohen B, 2016, V134, P87, J CLEAN PROD, DOI 10.1016/j.jclepro.2015.07.133; Cohen B, 2014, V27, P279, ORGAN ENVIRON, DOI 10.1177/1086026614546199; Constantiou I, 2017, V16, P231, MIS Q EXEC; Davidson A, 2018, V82, P364, J BUS RES, DOI 10.1016/j.jbusres.2015.07.045; de Leeuw T, 2016, V135, P435, J CLEAN PROD, DOI 10.1016/j.jclepro.2016.06.119; Devinney TM, 2013, V21, P413, CORP GOV-OXFORD, DOI 10.1111/corg.12041; Dharwadkar R, 2000, V25, P650, ACAD MANAGE REV, DOI 10.2307/259316; Eckhardt G. M., 2016, V1, P210, J ASS CONSUMER RES, DOI [10.1086/684684, DOI 10.1086/684684]; Edbring EG, 2016, V123, P5, J CLEAN PROD, DOI 10.1016/j.jclepro.2015.10.107; Edelman B. G., 2015, V19, P293, STAN TECH L REV, DOI DOI 10.2139/SSRN.2658603; Edelman B, 2017, V9, P1, AM ECON J-APPL ECON, DOI 10.1257/app.20160213; Ert E, 2016, V55, P62, TOURISM MANAGE, DOI 10.1016/j.tourman.2016.01.013; Fagerstrom A, 2017, V72, P123, COMPUT HUM BEHAV, DOI 10.1016/j.chb.2017.02.029; Fang B, 2016, V57, P264, ANN TOURISM RES, DOI 10.1016/j.annals.2015.11.018; FELSON M, 1978, V21, P614, AM BEHAV SCI, DOI 10.1177/000276427802100411; Ferrari MZ, 2016, V7, P664, EUR J RISK REGUL, DOI 10.1017/S1867299X00010102; Firnkorn J, 2012, V21, P264, BUS STRATEG ENVIRON, DOI 10.1002/bse.738; Fremstad A, 2017, V132, P135, ECOL ECON, DOI 10.1016/j.ecolecon.2016.10.018; Geiger A, 2018, V35, P5, J TRAVEL TOUR MARK, DOI 10.1080/10548408.2016.1231101; Gibbs C, 2018, V35, P46, J TRAVEL TOUR MARK, DOI 10.1080/10548408.2017.1308292; Gibbs C, 2018, V30, P2, INT J CONTEMP HOSP M, DOI 10.1108/IJCHM-09-2016-0540; Gonzalez-Padron TL, 2017, V24, P84, J MARK CHANNELS, DOI 10.1080/1046669X.2017.1347005; Greenwood BN, 2017, V41, P163, MIS QUART, DOI 10.25300/MISQ/2017/41.1.08; Gregory A, 2017, V43, P4, PUBLIC RELAT REV, DOI 10.1016/j.pubrev.2016.10.008; Gunter U, 2018, V66, P26, TOURISM MANAGE, DOI 10.1016/j.tourman.2017.11.003; Gutierrez J, 2017, V62, P278, TOURISM MANAGE, DOI 10.1016/j.tourman.2017.05.003; Gutt D., 2015, SHARING MEANS CARING; Guttentag D, 2015, V18, P1192, CURR ISSUES TOUR, DOI 10.1080/13683500.2013.827159; Guttentag DA, 2017, V64, P1, INT J HOSP MANAG, DOI 10.1016/j.ijhm.2017.02.003; Habibi MR, 2017, V60, P113, BUS HORIZONS, DOI 10.1016/j.bushor.2016.09.007; Hajibaba H, 2017, V56, P1065, J TRAVEL RES, DOI 10.1177/0047287516677167; Hamari J, 2016, V67, P2047, J ASSOC INF SCI TECH, DOI 10.1002/asi.23552; Hartl B, 2016, V69, P2756, J BUS RES, DOI 10.1016/j.jbusres.2015.11.011; Harvey J, 2017, V16, P363, J CONSUM BEHAV, DOI 10.1002/cb.1499; Hazen BT, 2017, V26, P451, BUS STRATEG ENVIRON, DOI 10.1002/bse.1929; Hellwig K, 2015, V32, P891, PSYCHOL MARKET, DOI 10.1002/mar.20825; Henten A. H., 2016, V18, P1, INFO, DOI DOI 10.1108/info-09-2015-0044; Heo CY, 2016, V58, P166, ANN TOURISM RES, DOI 10.1016/j.annals.2016.02.002; Herbert M, 2017, V32, P40, RECH APPL MARKET-ENG, DOI 10.1177/2051570716678736; Heylighen F, 2017, V114, P74, TECHNOL FORECAST SOC, DOI 10.1016/j.techfore.2016.02.004; Hill Dan, 2015, V52, P32, IEEE Spectrum, DOI 10.1109/MSPEC.2015.7226609; Hong S, 2016, V69, P120, J BUS RES, DOI 10.1016/j.jbusres.2015.07.026; Horn K, 2017, V38, P14, J HOUS ECON, DOI 10.1016/j.jhe.2017.08.002; Hossain M, 2018, V182, P926, J CLEAN PROD, DOI 10.1016/j.jclepro.2018.02.091; Huarng KH, 2018, V14, P97, INT ENTREP MANAG J, DOI 10.1007/s11365-017-0460-9; Huttel A, 2018, V174, P827, J CLEAN PROD, DOI 10.1016/j.jclepro.2017.11.019; Ikkala T., 2014, P173, P COMP PUBL 17 ACM C, DOI [DOI 10.1145/2556420.2556506, 10.1145/2556420.2556506]; Johnson AG, 2017, V29, P2361, INT J CONTEMP HOSP M, DOI [10.1108/IJCHM-08-2016-0482, 10.1108/ijchm-08-2016-0482]; Joo J.-H., 2015, V15, P21, J DISTRIB SCI; Karlsson L., 2016, 66 AIEST INT ASS SCI; Karlsson L, 2017, V62, P1, ANN TOURISM RES, DOI 10.1016/j.annals.2016.10.002; Kathan W, 2016, V59, P663, BUS HORIZONS, DOI 10.1016/j.bushor.2016.06.006; Kim S, 2018, V35, P16, J TRAVEL TOUR MARK, DOI 10.1080/10548408.2016.1244024; Laurell C, 2017, V125, P58, TECHNOL FORECAST SOC, DOI 10.1016/j.techfore.2017.05.038; Lee D., 2015, P219, P 18 ACM C COMP COMP, DOI DOI 10.1145/2685553.2699011; Lee S, 2018, V35, P32, J TRAVEL TOUR MARK, DOI 10.1080/10548408.2017.1284030; Leighton P, 2016, V22, P859, J MANAGE ORGAN, DOI 10.1017/jmo.2016.30; Li J., 2016, PROS VS JOES AGENT P; Liang S, 2017, V60, P454, TOURISM MANAGE, DOI 10.1016/j.tourman.2017.01.007; Mair J, 2017, V125, P11, TECHNOL FORECAST SOC, DOI 10.1016/j.techfore.2017.05.023; Malhotra A, 2014, V57, P24, COMMUN ACM, DOI 10.1145/2668893; Mao ZX, 2017, V29, P2464, INT J CONTEMP HOSP M, DOI [10.1108/IJCHM-08-2016-0439, 10.1108/ijchm-08-2016-0439]; Marchi A., 2015, MCKINSEY Q; Martin CJ, 2016, V121, P149, ECOL ECON, DOI 10.1016/j.ecolecon.2015.11.027; Martin CJ, 2015, V118, P240, ECOL ECON, DOI 10.1016/j.ecolecon.2015.08.001; Martin-Fuentes E, 2018, V69, P75, INT J HOSP MANAG, DOI 10.1016/j.ijhm.2017.10.016; Matzler K., 2015, ADAPTING SHARING EC; Mauri AG, 2018, V73, P36, INT J HOSP MANAG, DOI 10.1016/j.ijhm.2018.01.017; May A, 2008, V2, P47, IET INTELL TRANSP SY, DOI 10.1049/iet-its:20070026; Michelini L, 2018, V145, P205, ECOL ECON, DOI 10.1016/j.ecolecon.2017.09.009; Milanova V, 2017, V75, P159, J BUS RES, DOI 10.1016/j.jbusres.2017.02.002; Mody MA, 2017, V29, P2377, INT J CONTEMP HOSP M, DOI [10.1108/IJCHM-09-2016-0501, 10.1108/ijchm-09-2016-0501]; Mohlmann M., 2015, V14, P193, J CONSUM BEHAV, DOI [DOI 10.1002/cb.1512, DOI 10.1002/CB.1512]; Molz JG, 2013, V43, P210, ANN TOURISM RES, DOI 10.1016/j.annals.2013.08.001; Munoz P, 2017, V125, P21, TECHNOL FORECAST SOC, DOI 10.1016/j.techfore.2017.03.035; Murillo D, 2017, V125, P66, TECHNOL FORECAST SOC, DOI 10.1016/j.techfore.2017.05.024; Ottelin J, 2014, V41, P1, J TRANSP GEOGR, DOI 10.1016/j.jtrangeo.2014.08.004; Pappas N, 2017, V29, P2302, INT J CONTEMP HOSP M, DOI [10.1108/IJCHM-08-2016-0429, 10.1108/ijchm-08-2016-0429]; Parente RC, 2018, V24, P52, J INT MANAG, DOI 10.1016/j.intman.2017.10.001; Parguel B, 2017, V125, P48, TECHNOL FORECAST SOC, DOI 10.1016/j.techfore.2017.03.029; Paundra J, 2017, V53, P121, J ENVIRON PSYCHOL, DOI 10.1016/j.jenvp.2017.07.003; Pazaitis A, 2017, V125, P105, TECHNOL FORECAST SOC, DOI 10.1016/j.techfore.2017.05.025; Piscicelli L, 2018, V172, P4580, J CLEAN PROD, DOI 10.1016/j.jclepro.2017.08.170; Prieto M, 2017, V101, P218, TRANSPORT RES A-POL, DOI 10.1016/j.tra.2017.05.012; Priporas CV, 2017, V29, P2279, INT J CONTEMP HOSP M, DOI [10.1108/ijchm-08-2016-0420, 10.1108/IJCHM-08-2016-0420]; Richardson L, 2015, V67, P121, GEOFORUM, DOI 10.1016/j.geoforum.2015.11.004; Richins ML, 2011, V30, P141, J PUBLIC POLICY MARK, DOI 10.1509/jppm.30.2.141; Scaraboto D, 2015, V42, P152, J CONSUM RES, DOI 10.1093/jcr/ucv004; Schor JB, 2017, V33, P644, J MARKET MANAG-UK, DOI 10.1080/0267257X.2017.1311118; Schor JB, 2016, V54, P66, POETICS, DOI 10.1016/j.poetic.2015.11.001; Shaheen SA, 2012, V3, P71, RES TRANSP BUS MANAG, DOI 10.1016/j.rtbm.2012.04.005; Stabrowski F, 2017, V10, P327, CAMB J REG ECON SOC, DOI 10.1093/cjres/rsx004; Stollery A, 2017, V11, P391, ASIA PAC J INNOV ENT, DOI 10.1108/APJIE-12-2017-040; Szetela B, 2016, V161, P31, ECON ANN-XXI, DOI 10.21003/ea.V161-07; Tauscher K, 2017, V16, P253, MIS Q EXEC; ter Huurne M, 2017, V16, P485, J CONSUM BEHAV, DOI 10.1002/cb.1667; Tian L, 2018, V27, P350, PROD OPER MANAG, DOI 10.1111/poms.12794; Tolkach D, 2016, V21, P1071, ASIA PAC J TOUR RES, DOI 10.1080/10941665.2015.1118395; Toni M, 2018, V172, P4467, J CLEAN PROD, DOI 10.1016/j.jclepro.2017.11.110; Tussyadiah IP, 2016, V33, P806, J TRAVEL TOUR MARK, DOI 10.1080/10548408.2015.1068263; Tussyadiah IP, 2016, V55, P70, INT J HOSP MANAG, DOI 10.1016/j.ijhm.2016.03.005; Varma A, 2016, V20, P228, TOUR MANAG PERSPECT, DOI 10.1016/j.tmp.2016.09.002; Wang D, 2017, V62, P120, INT J HOSP MANAG, DOI 10.1016/j.ijhm.2016.12.007; Wilhelms MP, 2017, V125, P38, TECHNOL FORECAST SOC, DOI 10.1016/j.techfore.2017.03.030; Wu J, 2017, V29, P2962, INT J CONTEMP HOSP M, DOI [10.1108/IJCHM-08-2016-0480, 10.1108/ijchm-08-2016-0480]; Zamani B, 2017, V162, P1368, J CLEAN PROD, DOI 10.1016/j.jclepro.2017.06.128; Zervas G, 2017, V54, P687, J MARKETING RES, DOI 10.1509/jmr.15.0204; Zhang C, 2018, V17, P23, MIS Q EXEC; Zhang TC, 2018, V71, P51, INT J HOSP MANAG, DOI 10.1016/j.ijhm.2017.11.010; Zhu G, 2017, V29, P2218, INT J CONTEMP HOSP M, DOI 10.1108/IJCHM-09-2016-0496|
NR- 141|
TC- 0|
Z9- 0|
U1- 0|
U2- 0|
PU- ELSEVIER SCI LTD|
PI- OXFORD|
PA- THE BOULEVARD, LANGFORD LANE, KIDLINGTON, OXFORD OX5 1GB, OXON, ENGLAND|
SN- 0278-4319|
EI- 1873-4693|
J9- INT J HOSP MANAG|
JI- Int. J. Hosp. Manag|
PD- MAY|
PY- 2020|
VL- 87|
AR- UNSP 102470|
DI- 10.1016/j.ijhm.2020.102470|
PG- 11|
WC- Hospitality, Leisure, Sport & Tourism|
SC- Social Sciences - Other Topics|
GA- LK8JW|
UT- WOS:000531107100026|
JN- INTERNATIONAL JOURNAL OF HOSPITALITY MANAGEMENT, 2020, V87, N6, P2394-2404|
DA- 2020-05-20 ER ||

PT- J|
AU- Alqahtani N; Uslay C|
AF- Alqahtani Nasser; Uslay, Can|
TI- Entrepreneurial marketing and firm performance: Synthesis and conceptual development|
SO- JOURNAL OF BUSINESS RESEARCH|
LA- English|
DT- Article|
DE- Entrepreneurial marketing; Organizational performance; Network structure; Effectuation; Service-dominant logic; Contingency theory|
ID- SERVICE-DOMINANT LOGIC; NETWORK STRUCTURE; SMALL BUSINESSES; MODERATING ROLE; CO-CREATION; ORIENTATION; INNOVATION; TECHNOLOGY; VENTURES; EMBEDDEDNESS|
AB- This study seeks to establish entrepreneurial marketing (EM) as a key construct that positively influences organizational performance. The authors review the evolution of the domain and conceptualization of EM and synthesize the literature that is emerging from the marketing-entrepreneurship interface on this fertile research stream. They define EM and identify the conditions under which it yields better organizational performance outcomes. The moderating effect of network structure (i.e., size, diversity, and strength), environmental variables (i.e., market turbulence, technological turbulence, competitive intensity, supplier power, and market growth), and firm size is identified through several propositions that stem from the proposed conceptual framework|
C1- [Alqahtani, Nasser] Rutgers State Univ, Rutgers Business Sch Newark & New Brunswick, Dept Mkt, 1 Washington Pk, Newark, NJ 07102 USA; [Uslay, Can] Rutgers State Univ, Rutgers Business Sch Newark & New Brunswick, 100 Rockefeller Rd, Piscataway, NJ 08854 USA; [Alqahtani, Nasser] King Fahd Univ Petr & Minerals, Dept Management & Mkt, Dhahran 31261, Saudi Arabia|
RP- Uslay, C (reprint author), Rutgers State Univ, Rutgers Business Sch Newark & New Brunswick, 100 Rockefeller Rd, Piscataway, NJ 08854 USA|
EM- nasser.ali@rutgers.edu; can.uslay@business.rutgers.edu|
CD- Aarikka-Stenroos L, 2012, V65, P198, J BUS RES, DOI 10.1016/j.jbusres.2011.05.023; Achrol RS, 2012, V40, P35, J ACAD MARKET SCI, DOI 10.1007/s11747-011-0255-4; Ahmadi H, 2016, V24, P47, J STRATEG MARK, DOI 10.1080/0965254X.2015.1035039; Amit R, 2001, V22, P493, STRATEGIC MANAGE J, DOI 10.1002/smj.187; Baker WE, 2009, V47, P443, J SMALL BUS MANAGE, DOI 10.1111/j.1540-627X.2009.00278.x; BARNEY J, 1991, V17, P99, J MANAGE, DOI 10.1177/014920639101700108; Baum JAC, 2000, V21, P267, STRATEGIC MANAGE J, DOI 10.1002/(SICI)1097-0266(200003)21:3<267::AID-SMJ89>3.0.CO;2-8; Becherer R.C., 2012, V15, P7, NEW ENGLAND J ENTREP; Bjerke B., 2002, ENTREPRENEURIAL MARK; Burt RS, 2000, V22, P345, RES ORGAN BEHAV, DOI 10.1016/S0191-3085(00)22009-1; Capaldo A, 2007, V28, P585, STRATEGIC MANAGE J, DOI 10.1002/smj.621; Chen WH, 2009, V33, P1079, ENTREP THEORY PRACT, DOI 10.1111/j.1540-6520.2009.00335.x; Christensen C., 1997, INNOVATORS DILEMMA N; Collison E., 2001, V39, P761, MANAGE DECIS, DOI DOI 10.1108/EUM0000000006221; Cooper A. C., 2002, P203, STRATEG ENTREP J; Coviello NE, 2012, V76, P87, J MARKETING, DOI 10.1509/jm.10.0418; DUUS HJ, 1997, V13, P287, SCAND J MANAG, DOI DOI 10.1016/S0956-5221(97)00004-3; Eggers F., 2017, SAN FRANC GLOB RES S; Eggers F., 2011, V24, P99, J SMALL BUSINESS ENT; Eggers F, 2012, V8, P203, INT ENTREP MANAG J, DOI 10.1007/s11365-011-0173-4; Elfring T, 2003, V21, P409, SMALL BUS ECON, DOI 10.1023/A:1026180418357; Fiore A. M., 2013, V7, P63, J MARKETING DEV COMP; Gardner D. M., 1994, P35, MARKETING ENTREPRENE; GARGIULO M, 1999, P298, CORPORATE SOCIAL CAP, DOI DOI 10.1007/978-1-4615-5027-3_17; Grandori A, 1997, V18, P897, ORGAN STUD, DOI 10.1177/017084069701800601; Guercini S, 2016, V69, P770, J BUS RES, DOI 10.1016/j.jbusres.2015.07.013; Gulati R, 2000, V21, P203, STRATEGIC MANAGE J, DOI 10.1002/(SICI)1097-0266(200003)21:3<203::AID-SMJ102>3.0.CO;2-K; Haden SSP, 2016, V18, P109, J RES MARK ENTREP, DOI 10.1108/JRME-04-2015-0026; Hakala H, 2011, V13, P199, INT J MANAG REV, DOI 10.1111/j.1468-2370.2010.00292.x; Han JK, 1998, V62, P30, J MARKETING, DOI 10.2307/1252285; Hansen DJ, 2010, V12, P42, J RES MARK ENTREP, DOI 10.1108/14715201011060867; Harris LC, 2001, V38, P17, J MANAGE STUD, DOI 10.1111/1467-6486.00226; Hills Gerald E, 2010, V11, P3, International Journal of Entrepreneurship and Innovation Management, DOI 10.1504/IJEIM.2010.029765; Hills G. E., 2006, P220, MARKETING BROADENING; Hills GE, 1997, P168, FRONTIERS OF ENTREPRENEURSHIP RESEARCH 1997; Hills GE, 2008, V46, P99, J SMALL BUS MANAGE, DOI 10.1111/j.1540-627X.2007.00234.x; Hills GE, 2013, V3, P437, ENTREP RES J, DOI 10.1515/erj-2013-0064; Hite JM, 2001, V22, P275, STRATEGIC MANAGE J, DOI 10.1002/smj.156; Hitt M. A., 2000, P23, ENTREPRENEURSHIP STR; Hitt MA, 2001, V22, P479, STRATEGIC MANAGE J, DOI 10.1002/smj.196; Hoang H, 2003, V18, P165, J BUS VENTURING, DOI 10.1016/S0883-9026(02)00081-2; Hultman C.M., 2011, V24, P1, J SMALL BUSINESS ENT, DOI DOI 10.1080/08276331.2011.10593521; Jiang RJ, 2010, V31, P1136, STRATEGIC MANAGE J, DOI 10.1002/smj.869; JOHANNISSON B, 2000, P368, HDB ENTREPRENEURSHIP; Jones R, 2013, V33, P705, SERV IND J, DOI 10.1080/02642069.2013.740470; Jones R, 2011, V29, P25, INT SMALL BUS J, DOI 10.1177/0266242610369743; Kasouf CJ, 2009, V10, P57, J RES MARK ENTREP, DOI 10.1108/01443571010996235; Kilenthong P, 2016, V18, P127, J RES MARK ENTREP, DOI 10.1108/JRME-05-2015-0029; Kirca AH, 2005, V69, P24, J MARKETING, DOI 10.1509/jmkg.69.2.24.60761; Kocak A, 2009, V26, P439, INT MARKET REV, DOI 10.1108/02651330910971977; KOHLI AK, 1990, V54, P1, J MARKETING, DOI 10.2307/1251866; Kotler P., 2003, MARKETING MANAGEMENT; Kraus Sascha, 2010, V11, P19, International Journal of Entrepreneurship and Innovation Management, DOI 10.1504/IJEIM.2010.029766; Kumar K, 1998, V24, P201, J MANAGE, DOI 10.1016/S0149-2063(99)80060-9; Lam W, 2015, V33, P321, INT SMALL BUS J, DOI 10.1177/0266242613496443; Latour Bruno., 2005, REASSEMBLING SOCIAL; LAWRENCE PR, 1967, V12, P1, ADMIN SCI QUART, DOI 10.2307/2391211; Lee SM, 2012, V50, P817, MANAGE DECIS, DOI 10.1108/00251741211227528; Li Y, 2008, V46, P113, J SMALL BUS MANAGE, DOI 10.1111/j.1540-627X.2007.00235.x; Lin FJ, 2016, V69, P1780, J BUS RES, DOI 10.1016/j.jbusres.2015.10.055; Lisboa A, 2016, V69, P1319, J BUS RES, DOI 10.1016/j.jbusres.2015.10.099; Lumpkin GT, 2001, V16, P429, J BUS VENTURING, DOI 10.1016/S0883-9026(00)00048-3; Lusch RF, 2014, PERSPECTIVES, POSSIBILITIES, P1, SERVICE-DOMINANT LOGIC: PREMISES; Martin SL, 2016, V69, P2040, J BUS RES, DOI 10.1016/j.jbusres.2015.10.149; Miles M, 2015, V23, P94, J STRATEG MARK, DOI 10.1080/0965254X.2014.914069; Miles MP, 2016, V24, P34, J STRATEG MARK, DOI 10.1080/0965254X.2015.1035038; Miles MP, 2006, V40, P485, EUR J MARKETING, DOI 10.1108/03090560610657804; MILLER D, 1983, V29, P770, MANAGE SCI, DOI 10.1287/mnsc.29.7.770; Morris M. H., 2002, V10, P1, J MARKETING THEORY P, DOI DOI 10.1080/10696679.2002.11501922; Morrish SC, 2011, V13, P110, J RES MARK ENTREP, DOI 10.1108/14715201111176390; Morrish SC, 2010, V18, P303, J STRATEG MARK, DOI 10.1080/09652541003768087; Mort GS, 2012, V46, P542, EUR J MARKETING, DOI 10.1108/03090561211202602; Mu J., 2008, V12, P86, J KNOWLEDGE MANAGEME, DOI DOI 10.1108/13673270810884273; NARVER JC, 1990, V54, P20, J MARKETING, DOI 10.2307/1251757; Narver JC, 2004, V21, P334, J PROD INNOVAT MANAG, DOI 10.1111/j.0737-6782.2004.00086.x; Nunez-Pomar J, 2016, V69, P5336, J BUS RES, DOI 10.1016/j.jbusres.2016.04.134; O'Cass A, 2016, V24, P2, J STRATEG MARK, DOI 10.1080/0965254X.2015.1035035; O'Cass A, 2011, V40, P1319, IND MARKET MANAG, DOI 10.1016/j.indmarman.2011.10.004; Rauch A, 2016, V69, P554, J BUS RES, DOI 10.1016/j.jbusres.2015.05.011; Rauch A, 2009, V33, P761, ENTREP THEORY PRACT, DOI 10.1111/j.1540-6520.2009.00308.x; Read S, 2012, V12, P225, MARKETING THEOR, DOI 10.1177/1470593112444381; Read S, 2009, V73, P1, J MARKETING; Rowley T, 2000, V21, P369, STRATEGIC MANAGE J, DOI 10.1002/(SICI)1097-0266(200003)21:3<369::AID-SMJ93>3.0.CO;2-M; Sarasvathy SD, 2001, V26, P243, ACAD MANAGE REV, DOI 10.2307/259121; Sethna Z, 2013, P1, ENTREPRENUERIAL MARKETING: GLOBAL PERSPECTIVES; Shan P, 2016, V69, P683, J BUS RES, DOI 10.1016/j.jbusres.2015.08.032; Sheth JN, 2007, V26, P302, J PUBLIC POLICY MARK, DOI 10.1509/jppm.26.2.302; Sheth JN, 1999, V27, P71, J ACAD MARKET SCI, DOI 10.1177/0092070399271006; SLATER SF, 1994, V58, P46, J MARKETING, DOI 10.2307/1252250; STEVENSON HH, 1985, V63, P85, HARVARD BUS REV; Stevenson Susan K., 2007, P155, Rangifer; Stokes D., 2000, V2, P1, J RES MARKET ENTREP, DOI DOI 10.1108/14715200080001536; Stuart TE, 1999, V44, P315, ADMIN SCI QUART, DOI 10.2307/2666998; Thoumrungroje A, 2013, V21, P140, J STRATEG MARK, DOI 10.1080/0965254X.2012.742129; TYEBJEE TT, 1983, V61, P62, HARVARD BUS REV; Uslay C., 2008, GLOB RES S MARK ENTR; Uslay C, 2014, V16, P47, J RES MARK ENTREP, DOI 10.1108/JRME-11-2013-0034; Uslay C, 2009, V10, P70, J RES MARK ENTREP, DOI 10.1108/01443571010996244; Uslay C, 2010, V74, P20, J MARKETING, DOI 10.1509/jmkg.74.2.20; Uzzi B, 1997, V42, P35, ADMIN SCI QUART, DOI 10.2307/2393808; Uzzi B, 1996, V61, P674, AM SOCIOL REV, DOI 10.2307/2096399; Vargo SL, 2004, V68, P1, J MARKETING, DOI 10.1509/jmkg.68.1.1.24036; Vargo SL, 2008, V36, P1, J ACAD MARKET SCI, DOI 10.1007/s11747-007-0069-6; Vargo SL, 2011, V40, P181, IND MARKET MANAG, DOI 10.1016/j.indmarman.2010.06.026; Vasilchenko E, 2011, V19, P88, J INT MARKETING, DOI 10.1509/jim.10.0134; Whalen P, 2016, V24, P5, J STRATEG MARK, DOI 10.1080/0965254X.2015.1035036; Whalen PS, 2016, V24, P61, J STRATEG MARK, DOI 10.1080/0965254X.2015.1035040; Xie XM, 2016, V69, P5210, J BUS RES, DOI 10.1016/j.jbusres.2016.04.114; Yang M, 2017, V64, P147, IND MARKET MANAG, DOI 10.1016/j.indmarman.2017.01.007|
NR- 109|
TC- 1|
Z9- 1|
U1- 0|
U2- 0|
PU- ELSEVIER SCIENCE INC|
PI- NEW YORK|
PA- STE 800, 230 PARK AVE, NEW YORK, NY 10169 USA|
SN- 0148-2963|
EI- 1873-7978|
J9- J BUS RES|
JI- J. Bus. Res|
PD- MAY|
PY- 2020|
VL- 113|
BP- 62|
EP- 71|
DI- 10.1016/j.jbusres.2018.12.035|
PG- 10|
WC- Business|
SC- Business & Economics|
GA- LJ2YQ|
UT- WOS:000530035600007|
JN- JOURNAL OF BUSINESS RESEARCH, 2020, V113, N6, P62-71|
DA- 2020-05-20 ER ||

PT- J|
AU- de Kervenoael R; Schwob A; Chandra C|
AF- de Kervenoael Ronan; Schwob, Alexandre; Chandra, Careen|
TI- E-retailers and the engagement of delivery workers in urban last-mile delivery for sustainable logistics value creation: Leveraging legitimate concerns under time-based marketing promise|
SO- JOURNAL OF RETAILING AND CONSUMER SERVICES|
LA- English|
DT- Article|
DE- last-mile delivery; Time-based marketing promise; Technologisation; Independent contractor; Urban space|
ID- VALUE CO-CREATION; SERVICE; GROCERY; PERFORMANCE; INNOVATION; FULFILLMENT; INTEGRATION; TECHNOLOGY; MANAGEMENT; CONSUMERS|
AB- This paper's research aims to understand how e-retailers can benefit from independent contractors' (delivery drivers') agile engagement under time-based marketing promise (TBMP) to advance sustainable logistics value creation in the urbanised last-mile-delivery (ULMD) environment. Our analysis of independent drivers' narratives (n = 30) reveals that sustainable logistics value can be apprehended through a process in which independent workers are both agenced by their leveraging of technologisation and task autonomy and concerned by the mobilisation of other ULMD stakeholders. They thus can propose novel, creative solutions for e-retailers and city planners towards sustainable logistics value creation|
C1- [de Kervenoael, Ronan] Rennes Sch Business, Dept Mkt, Rennes, France; [Schwob, Alexandre] La Rochelle Business Sch, Dept Mkt, La Rochelle, France; [Chandra, Careen] Univ Birmingham, Singapore Inst Management, Singapore, Singapore|
RP- de Kervenoael, R (reprint author), Rennes Sch Business, Dept Mkt, Rennes, France|
EM- ronan.jouan-de-kervenoael@rennes-sb.com; schwoba@excelia-group.com; CXC629@student.bham.ac.uk|
CD- Abushaikha I, 2018, V46, P780, INT J RETAIL DISTRIB, DOI 10.1108/IJRDM-03-2018-0059; Acimovic J, 2017, V19, P419, M&SOM-MANUF SERV OP, DOI 10.1287/msom.2016.0614; Andreu L, 2010, V17, P241, J RETAIL CONSUM SERV, DOI 10.1016/j.jretconser.2010.02.001; Arnould E, 2005, V81, P89, J RETAILING, DOI 10.1016/j.jretai.2005.03.001; Bahn KD, 2015, V22, P3, J MARK CHANNELS, DOI 10.1080/1046669X.2015.978694; Balaji MS, 2017, V33, P7, J MARKET MANAG-UK, DOI 10.1080/0267257X.2016.1217914; Bardhi F, 2017, V44, P582, J CONSUM RES, DOI 10.1093/jcr/ucx050; Bates O., 2018, P 2018 CHI C HUM FAC; Benoit S, 2016, V31, P32, J RETAIL CONSUM SERV, DOI 10.1016/j.jretconser.2016.03.003; Bernon M, 2016, V46, P584, INT J PHYS DISTR LOG, DOI 10.1108/IJPDLM-01-2015-0010; Bressolles G, 2019, V48, P35, INT J RETAIL DISTRIB, DOI 10.1108/IJRDM-10-2017-0259; Capgemini Research Institute, 2019, LAST MIL DEL CHALL; Carbone V, 2017, V38, P238, J BUS LOGIST, DOI 10.1111/jbl.12164; Martin JC, 2019, V11, SUSTAINABILITY-BASEL, DOI 10.3390/su11020321; Caro F, 2020, V22, P47, M&SOM-MANUF SERV OP, DOI 10.1287/msom.2019.0824; Choo C., 2016, IMPACT DELIVERY POIN; Cochoy F, 2016, V19, P3, CONSUMP MARK CULT, DOI 10.1080/10253866.2015.1096066; Connolly J, 2008, V8, P117, J CONSUM CULT, DOI 10.1177/1469540507086422; Creswell J.W., 2017, RES DESIGN QUALITATI; Dameri RP, 2014, P1, PROGR IS, DOI 10.1007/978-3-319-06160-3; de Kervenoael R, 2018, V21, P417, CONSUMP MARK CULT, DOI 10.1080/10253866.2018.1462583; de Kervenoael R, 2016, V19, P83, INT J LOGIST-RES APP, DOI 10.1080/13675567.2015.1023186; De Souza R, 2014, V125, P422, PROCD SOC BEHV, DOI 10.1016/j.sbspro.2014.01.1485; DeLanda Manuel, 2016, ASSEMBLAGE THEORY; Echeverri P, 2011, V11, P351, MARKETING THEOR, DOI 10.1177/1470593111408181; Ewen L., 2018, SOLVING LAST MILE IS; Fernie J., 2018, LOGISTICS RETAIL MAN; Fisher M., 2016, VALUE RAPID DELIVERY, DOI [10.13140/RG.2.2.17868.62080, DOI 10.13140/RG.2.2.17868.62080]; Flora C., 2011, PSYCHOL TODAY; Fox J., 2017, BLOOMBERG BUSINESSWE; Fuei LK, 2017, V34, P388, J SOUTHEAST ASIAN EC, DOI 10.1355/ae34-2h; Fuentes C, 2017, V39, P270, J RETAIL CONSUM SERV, DOI 10.1016/j.jretconser.2017.08.006; Galipoglu E, 2018, V48, P365, INT J PHYS DISTR LOG, DOI 10.1108/IJPDLM-10-2016-0292; Gawor T, 2019, V49, P75, INT J PHYS DISTR LOG, DOI 10.1108/IJPDLM-09-2017-0275; Geiger S., 2014, MARKETS EC ORDERING; Gevaers R, 2011, P56, NECTAR SER TRANSP; Gioia DA, 2013, V16, P15, ORGAN RES METHODS, DOI 10.1177/1094428112452151; Giovanis AN, 2018, V40, P287, J RETAIL CONSUM SERV, DOI 10.1016/j.jretconser.2017.03.003; GonzalezFeliu J., 2018, SUSTAINABLE URBAN LO; Gronroos C, 2000, V1, P5, MARKETING REV, DOI DOI 10.1362/1469347002523428; Gronroos C, 2009, V24, P351, J BUS IND MARK, DOI 10.1108/08858620910966237; Hagberg J, 2016, V44, P694, INT J RETAIL DISTRIB, DOI 10.1108/IJRDM-09-2015-0140; Halldorsson A, 2019, V49, P398, INT J PHYS DISTR LOG, DOI 10.1108/IJPDLM-02-2019-0065; Heller N., 2017, NEW YORKER; Hoffmann T, 2018, V6, MACHINES, DOI 10.3390/machines6030033; HOLLANDER SC, 1960, V25, P37, J MARKETING, DOI 10.2307/1249121; Hossain TMT, 2019, V49, P154, J RETAIL CONSUM SERV, DOI 10.1016/j.jretconser.2019.03.019; Hubner A., 2016, V9, P1, BUSINESS RES, DOI [10.1007/s40685-016-0034-7, DOI 10.1007/S40685-016-0034-7]; Hubner A, 2016, V44, P228, INT J RETAIL DISTRIB, DOI 10.1108/IJRDM-11-2014-0154; Hussenot A., 2017, FUTURE WORK COULD LI; Jeanpert Sophie, 2016, V37, P12, Journal of Business Strategy, DOI 10.1108/JBS-05-2015-0053; Joerss M., 2016, PARCEL DELIVERY FUTU; Jones P, 2011, V39, P256, INT J RETAIL DISTRIB, DOI 10.1108/09590551111117536; Kalleberg A.L., 2016, V20, P1, LERA LIB; Kelly M., 2018, CALIFORNIAS NEW ABC; Kjellberg Hans, 2010, V3, P279, J CULTURAL EC, DOI DOI 10.1080/17530350.2010.494379; Langfred CW, 2004, V89, P934, J APPL PSYCHOL, DOI 10.1037/0021-9010.89.6.934; Lariviere B, 2017, V79, P238, J BUS RES, DOI 10.1016/j.jbusres.2017.03.008; Larke R, 2018, V48, P465, INT J PHYS DISTR LOG, DOI 10.1108/IJPDLM-09-2016-0276; Lim SFWT, 2018, V48, P308, INT J PHYS DISTR LOG, DOI 10.1108/IJPDLM-02-2017-0081; Lin JJ, 2018, SYSTEM AND SIMULATION (ICCSS 2018), P13, 2018 IEEE 2ND INTERNATIONAL CONFERENCE ON CIRCUITS; Lincoln Y., 1985, NATURALISTIC INQUIRY; Lirn TCT, 2018, V29, P2, INT J LOGIST MANAG, DOI 10.1108/IJLM-12-2017-0336; Lomas N., 2017, TESCO LAUNCHES ONE H; Ruiz-Real JL, 2019, V11, SUSTAINABILITY-BASEL, DOI 10.3390/su11010014; Melacini M, 2018, V48, P391, INT J PHYS DISTR LOG, DOI 10.1108/IJPDLM-02-2017-0101; Nguyen DH, 2019, V40, P299, J BUS LOGIST, DOI 10.1111/jbl.12210; Nguyen DH, 2018, V20, P255, INT J MANAG REV, DOI 10.1111/ijmr.12129; Piotrowicz W., 2019, P267, EXPLORING OMNICHANNE; PwC, 2018, GLOB CONS INS SURV 2; Ramaswamy V., 2019, V1, P18, NIM MARK INTELL REV; Ranieri L., 2018, V10, P1, SUSTAINABILITY; Rodriguez AM, 2018, V3, P240, FOREN SCI RES, DOI 10.1080/20961790.2018.1509187; Rosa H., 2013, SOCIAL ACCELERATION; Saskia S, 2016, V12, P825, TRANSP RES PROC, DOI 10.1016/j.trpro.2016.02.035; Shove E., 2010, P13, RECONNECTING MARKETI; Singapore Business Review, 2017, SINGAPORE BUSINESS R; Singapore Economic Development Board, 2018, SING FLEX ITS STAND; Sinkovics RR, 2018, V33, P563, J BUS IND MARK, DOI 10.1108/JBIM-03-2017-0082; Skeldon P., 2019, FUTURE ECOMMERCE DEL; SPIGGLE S, 1994, V21, P491, J CONSUM RES, DOI 10.1086/209413; Stigzelius I., 2017, PRODUCING CONSUMERS; Storbacka K, 2016, V69, P3008, J BUS RES, DOI 10.1016/j.jbusres.2016.02.034; Stuart Research, 2016, DEM DEL UNT GOLDM; Bansal P, 2011, V54, P233, ACAD MANAGE J, DOI 10.5465/AMJ.2011.60262792; Vakulenko Y, 2019, V101, P461, J BUS RES, DOI 10.1016/j.jbusres.2019.01.016; Vakulenko Y, 2019, V29, P306, INT REV RETAIL DISTR, DOI 10.1080/09593969.2019.1598466; VANMAANEN J, 1979, V24, P539, ADMIN SCI QUART; Vurro C, 2009, V90, P607, J BUS ETHICS, DOI 10.1007/s10551-010-0595-x; Vyt D, 2017, V39, P145, J RETAIL CONSUM SERV, DOI 10.1016/j.jretconser.2017.08.004; Wang XQ, 2019, V49, P217, INT J PHYS DISTR LOG, DOI 10.1108/IJPDLM-12-2017-0372; Waseem D, 2018, V70, P5, IND MARKET MANAG, DOI 10.1016/j.indmarman.2017.07.005; Xing YA, 2010, V40, P415, INT J PHYS DISTR LOG, DOI 10.1108/09600031011052859; Yang S, 2017, V9, SUSTAINABILITY-BASEL, DOI 10.3390/su9071266; Yanik S, 2014, V236, P879, EUR J OPER RES, DOI 10.1016/j.ejor.2013.05.023; YIN RK, 1981, V26, P58, ADMIN SCI QUART, DOI 10.2307/2392599; Yuen KF, 2019, V49, P316, J RETAIL CONSUM SERV, DOI 10.1016/j.jretconser.2019.03.022; Yuen KF, 2018, V66, P1, TRANSPORT POLICY, DOI 10.1016/j.tranpol.2018.03.001|
NR- 98|
TC- 0|
Z9- 0|
U1- 1|
U2- 1|
PU- ELSEVIER SCI LTD|
PI- OXFORD|
PA- THE BOULEVARD, LANGFORD LANE, KIDLINGTON, OXFORD OX5 1GB, OXON, ENGLAND|
SN- 0969-6989|
EI- 1873-1384|
J9- J RETAIL CONSUM SERV|
JI- J. Retail. Consum. Serv|
PD- MAY|
PY- 2020|
VL- 54|
AR- UNSP 102016|
DI- 10.1016/j.jretconser.2019.102016|
PG- 9|
WC- Business|
SC- Business & Economics|
GA- LH5PB|
UT- WOS:000528835800031|
JN- JOURNAL OF RETAILING AND CONSUMER SERVICES, 2020, V54, N6, P62-71|
DA- 2020-05-20 ER ||

PT- J|
AU- de Oliveira RT; Indulska M; Steen J; Verreynne ML|
AF- de Oliveira Rui Torres; Indulska, Marta; Steen, John; Verreynne, Martie-Louise|
TI- Towards a framework for innovation in retailing through social media|
SO- JOURNAL OF RETAILING AND CONSUMER SERVICES|
LA- English|
DT- Article|
DE- Retail; Social media; Innovation; Digital capabilities; Multi-channel|
ID- INFORMATION-TECHNOLOGY; SPECIAL-ISSUE; CO-CREATION; CUSTOMER ENGAGEMENT; PRODUCT; CAPABILITIES; STRATEGY; MODEL; FIRM; MANAGEMENT|
AB- Retail firms are increasingly using social media for purposes other than traditional marketing, such as innovation. Yet, while the innovation literature has established the benefits of involving customers in the development of products/services through open innovation, the role of social media in innovation is not well understood. Accordingly, we investigate how social media drives innovation in retail businesses. Using data from 414 firms, we find that social media positively relates to radical and incremental innovation, mediated by multiple digital channels and moderated by digital capabilities. Consequently, we propose a social media dynamic capabilities framework to guide future research and innovation in retail business|
C1- [de Oliveira, Rui Torres] Queensland Univ Technol, Business Sch, Brisbane, Qld, Australia; [de Oliveira, Rui Torres] Australia Ctr Entrepreneurship, Brisbane, Qld, Australia; [Indulska, Marta; Steen, John; Verreynne, Martie-Louise] Univ Queensland, Business Sch, Brisbane, Qld, Australia|
RP- de Oliveira, RT (reprint author), Queensland Univ Technol, Business Sch, Brisbane, Qld, Australia.; de Oliveira, RT (reprint author), Australia Ctr Entrepreneurship, Brisbane, Qld, Australia|
EM- rui.torresdeoliveira@qut.edu.au; m.indulska@business.uq.edu.au; j.steen@business.uq.edu.au; m.verreynne@business.uq.edu.au|
RI- Verreynne, Martie-Louise/D-2082-2017|
OI- Verreynne, Martie-Louise/0000-0003-2957-5927|
FU- Australian Research CouncilAustralian Research Council [DP160100602]|
FX- This work was supported by The Australian Research Council, Discovery Project No: DP160100602|
CD- ABERNATHY WJ, 1985, V14, P3, RES POLICY, DOI 10.1016/0048-7333(85)90021-6; ANDERSON JC, 1988, V103, P411, PSYCHOL BULL, DOI 10.1037/0033-2909.103.3.411; Aral S, 2013, V24, P3, INFORM SYST RES, DOI 10.1287/isre.1120.0470; Australian Bureau of Statistics Classification, 2001, SMALL BUS AUSTR; BARON RM, 1986, V51, P1173, J PERS SOC PSYCHOL, DOI 10.1037/0022-3514.51.6.1173; Barrett M, 2015, V39, P135, MIS QUART; Ben Yahia I, 2018, V41, P11, J RETAIL CONSUM SERV, DOI 10.1016/j.jretconser.2017.10.021; Benkenstein M., 2004, V22, P144, INT J BANK MARK, DOI DOI 10.1108/02652320410521737; Berman B., 2004, V32, P147, INT J RETAIL DISTRIB, DOI DOI 10.1108/09590550410524939; Blazquez M, 2014, V18, P97, INT J ELECTRON COMM, DOI 10.2753/JEC1086-4415180404; Brynjolfsson E, 2013, V54, P23, MIT SLOAN MANAGE REV; Carlson J, 2018, V32, P83, J SERV MARK, DOI 10.1108/JSM-02-2017-0059; Castronovo C., 2012, V6, P117, J MARKETING DEV COMP; Catlin Tanguy, 2015, P1, MCKINSEY Q; Chen HC, 2012, V36, P1165, MIS QUART; CHESBROUGH H, 2003, OPEN INNOVATION NEW; Chesbrough Henry, 2006, V400, P0, OPEN INNOV RES NEW P; Clark M., 2011, KEY STAT AUSTR SMALL; Coelho F, 2008, V15, P32, J RETAIL CONSUM SERV, DOI 10.1016/j.jretconser.2007.03.002; Constantinides E., 2008, V22, P1, EUROPEAN RETAIL RES; Dahlander L, 2010, V39, P699, RES POLICY, DOI 10.1016/j.respol.2010.01.013; Dalla Pozza I, 2014, V48, P1274, EUR J MARKETING, DOI 10.1108/EJM-10-2012-0598; Dixon Matthew, 2013, EFFORTLESS EXPERIENC; Edvardsson B, 2011, V39, P327, J ACAD MARKET SCI, DOI 10.1007/s11747-010-0200-y; ETTLIE JE, 1984, V30, P682, MANAGE SCI, DOI 10.1287/mnsc.30.6.682; Firat A. F, 2006, V6, P123, MARKETING THEORY, DOI DOI 10.1177/1470593106063981; Fitzgerald M, 2013, V54, P15, MIT SLOAN MANAGE REV; Fores B, 2016, V69, P831, J BUS RES, DOI 10.1016/j.jbusres.2015.07.006; Grewal D, 2017, V93, P1, J RETAILING, DOI 10.1016/j.jretai.2016.12.008; Gruner KE, 2000, V49, P1, J BUS RES, DOI 10.1016/S0148-2963(99)00013-2; Hair J. F., 2010, MULTIVARIATE DATA AN; Hanna R, 2011, V54, P265, BUS HORIZONS, DOI 10.1016/j.bushor.2011.01.007; Hayes AF, 2013, V24, P1918, PSYCHOL SCI, DOI 10.1177/0956797613480187; He W, 2016, V17, P263, INFORM TECHNOL MANAG, DOI 10.1007/s10799-015-0236-2; Hertog P. D., 2000, V4, P491, INT J INNOVATION MAN, DOI [10.1142/S136391960000024X, DOI 10.1142/S136391960000024X]; HIRT M, 2014, P1, MCKINSEY Q; Howe J., 2006, V14, P1, WIRED MAGAZINE, DOI DOI 10.1086/599595; Hsieh YC, 2012, V22, P310, MANAG SERV QUAL, DOI 10.1108/09604521211231003; Kacker M, 2016, V30, P222, J RETAIL CONSUM SERV, DOI 10.1016/j.jretconser.2016.01.020; Kambil A., 1999, V3, P23, OUTLOOK MAG; Kane Gerald C., 2015, MIT SLOAN MANAG REV; Kaplan AM, 2010, V53, P59, BUS HORIZONS, DOI 10.1016/j.bushor.2009.09.003; Kastelle Tim, 2013, P427, STRATEGY COMMUNICATI; Kietzmann JH, 2011, V54, P241, BUS HORIZONS, DOI 10.1016/j.bushor.2011.01.005; Kim AJ, 2012, V65, P1480, J BUS RES, DOI 10.1016/j.jbusres.2011.10.014; Kim D, 2006, V34, P40, J ACAD MARKET SCI, DOI 10.1177/0092070305281619; Kim H, 2014, V1, FASH TEXT, DOI 10.1186/s40691-014-0015-4; Kline R.B., 2011, PRINCIPLES PRACTICE; Kohli R, 2008, V9, P23, J ASSOC INF SYST; Kumar A, 2016, V80, P7, J MARKETING, DOI 10.1509/jm.14.0249; KUMAR V, 2010, CUSTOMER RELATIONSHI; Kung L, 2015, V30, P352, J INF TECHNOL, DOI 10.1057/jit.2015.14; Laursen K, 2006, V27, P131, STRATEGIC MANAGE J, DOI 10.1002/smj.507; Lee SH, 2008, V2, P335, SERV BUS, DOI 10.1007/s11628-008-0043-5; Leonardi PM, 2017, V11, P150, ACAD MANAG ANN, DOI 10.5465/annals.2015.0144; Leszczyc PTLP, 2001, V77, P493, J RETAILING; Lewis David, 2011, SOUL NEW CONSUMER AU; Linders D, 2012, V29, P446, GOV INFORM Q, DOI 10.1016/j.giq.2012.06.003; Lu J, 2016, V67, P15, TRANSPORT RES C-EMER, DOI 10.1016/j.trc.2016.01.012; MacKenzie SB, 2012, V88, P542, J RETAILING, DOI 10.1016/j.jretai.2012.08.001; Martini A., 2012, V4, P1, INT J ENG BUSINESS M; Martini A, 2013, V23, P198, INFORM ORGAN-UK, DOI 10.1016/j.infoandorg.2013.07.001; McKinsey & Company, 2018, NEED SPEED CAPT TOD; Melero I, 2016, P18, UNIVERSIA BUS REV, DOI 10.3232/UBR.2016.V13.N2.01; Michaelidou N, 2011, V40, P1153, IND MARKET MANAG, DOI 10.1016/j.indmarman.2011.09.009; Mishra AN, 2007, V18, P103, INFORM SYST RES, DOI 10.1287/isre.1070.0115; Moiseeva A, 2010, V17, P189, J RETAIL CONSUM SERV, DOI 10.1016/j.jretconser.2010.03.011; Moon JaeYun, 2001, UNPUB; Najjar MS, 2013, V12, P213, MIS Q EXEC; Nambisan Satish, 2017, V41, MIS Q; Neslin SA, 2006, V9, P95, J SERV RES-US, DOI 10.1177/1094670506293559; Newberry Christina, 2017, A B TESTING SOCIAL M; Newey LR, 2012, V18, P123, J MANAGE ORGAN; Nilsson P, 2016, V28, P219, J RETAIL CONSUM SERV, DOI 10.1016/j.jretconser.2015.09.006; Nunnally Jum, 1978, V2, PSYCHOM THEORY; Nylen D, 2015, V58, P57, BUS HORIZONS, DOI 10.1016/j.bushor.2014.09.001; O'Cass A., 2003, V10, P81, J RETAIL CONSUM SERV, DOI DOI 10.1016/S0969-6989(02)00004-8; OECD, 2005, OSL MAN GUID COLL IN; OHern Matthew S., 2010, P84, CUSTOMER COCREATION; Olavarria-Jaraba A, 2018, V42, P78, J RETAIL CONSUM SERV, DOI 10.1016/j.jretconser.2018.01.011; Palacios-Marques D, 2015, V53, P1906, MANAGE DECIS, DOI 10.1108/MD-06-2014-0406; Pantano E, 2018, V43, P94, J RETAIL CONSUM SERV, DOI 10.1016/j.jretconser.2018.03.012; Pantano E, 2017, V34, P88, J RETAIL CONSUM SERV, DOI 10.1016/j.jretconser.2016.10.001; PARASURAMAN A, 1988, V64, P12, J RETAILING; Parida V, 2012, V50, P283, J SMALL BUS MANAGE, DOI 10.1111/j.1540-627X.2012.00354.x; Paul J, 2019, V36, P336, CAN J ADM SCI, DOI 10.1002/cjas.1512; Paul J, 2016, V40, P635, INT J CONSUM STUD, DOI 10.1111/ijcs.12279; Paul J, 2015, V33, P691, MARK INTELL PLAN, DOI 10.1108/MIP-02-2014-0028; Payne AF, 2008, V36, P83, J ACAD MARKET SCI, DOI 10.1007/s11747-007-0070-0; PILLER FT, 2011, V66, P7, UNTERNEHMUNG; Piotrowicz W, 2014, V18, P5, INT J ELECTRON COMM, DOI 10.2753/JEC1086-4415180400; PODSAKOFF PM, 1986, V12, P531, J MANAGE, DOI 10.1177/014920638601200408; Podsakoff PM, 2003, V88, P879, J APPL PSYCHOL, DOI 10.1037/0021-9010.88.5.879; Prahalad, 2004, V32, P4, STRATEGY LEADERSHIP, DOI [DOI 10.1108/10878570410699249, 10.1108/10878570410699249]; Prahalad CK, 2004, V18, P5, J INTERACT MARK, DOI 10.1002/dir.20015; Prahalad CK, 2000, V78, P79, HARVARD BUS REV; Ragatz GL, 1997, V14, P190, J PROD INNOVAT MANAG, DOI 10.1016/S0737-6782(97)00007-6; Rigby D, 2011, V89, P64, HARVARD BUS REV; Roberts DL, 2016, V57, P41, MIT SLOAN MANAGE REV; Roberts DL, 2014, V31, P105, J PROD INNOVAT MANAG, DOI 10.1111/jpim.12195; Roggeveen Anne L., 2016, V33, J CONSUM MARK; Rosado-Serrano A, 2018, V75, P179, INT J HOSP MANAG, DOI 10.1016/j.ijhm.2018.05.024; Rosenbaum MS, 2017, V36, P172, J RETAIL CONSUM SERV, DOI 10.1016/j.jretconser.2017.02.004; Rosenbaum MS, 2011, V28, P29, PSYCHOL MARKET, DOI 10.1002/mar.20379; Rosenbloom B, 2007, V36, P4, IND MARKET MANAG, DOI 10.1016/j.indmarman.2006.06.010; Sashi CM, 2012, V50, P253, MANAGE DECIS, DOI 10.1108/00251741211203551; Sawhney M, 2005, V19, P4, J INTERACT MARK, DOI 10.1002/dir.20046; Setia P, 2013, V37, P565, MIS QUART, DOI 10.25300/MISQ/2013/37.2.11; Sindhav Birud, 2011, V10, MARK MANAG FAC PUBL; Skilton Mark, 2016, BUILDING DIGITAL ENT; Surowiecki J, 2005, WISDOM CROWDS; Takahashi M, 2018, V49, P36, PROJ MANAG J, DOI 10.1177/8756972818781630; Tan Chee-Wee, 2013, V37, MIS Q; Teece DJ, 2007, V28, P1319, STRATEG MANAGE J, DOI 10.1002/smj.640; Teece DJ, 2017, V41, P693, CAMB J ECON, DOI 10.1093/cje/bew063; Teece DJ, 2010, V43, P172, LONG RANGE PLANN, DOI 10.1016/j.lrp.2009.07.003; Van Bruggen GH, 2010, V13, P331, J SERV RES-US, DOI 10.1177/1094670510375601; Vargo SL, 2008, V36, P1, J ACAD MARKET SCI, DOI 10.1007/s11747-007-0069-6; Verhoef PC, 2015, V91, P174, J RETAILING, DOI 10.1016/j.jretai.2015.02.005; Veugelers R, 1997, V26, P303, RES POLICY, DOI 10.1016/S0048-7333(97)00019-X; Von Hippel E., 2005, DEMOCRATIZING INNOVA; Wenger E., 2002, CULTIVATING COMMUNIT; West J, 2014, V31, P814, J PROD INNOVAT MANAG, DOI 10.1111/jpim.12125; Westerman George, 2014, LEADING DIGITAL TURN; Wickens C.D., 2015, ENG PSYCHOL HUMAN PE; Williams DE, 2014, V24, P361, INT REV RETAIL DISTR, DOI 10.1080/09593969.2014.880935; Xiang Z, 2015, V22, P244, J RETAIL CONSUM SERV, DOI 10.1016/j.jretconser.2014.08.005; Zhou KZ, 2010, V31, P547, STRATEGIC MANAGE J, DOI 10.1002/smj.830; Zhu K, 2004, V21, P167, J MANAGE INFORM SYST, DOI 10.1080/07421222.2004.11045794|
NR- 129|
TC- 2|
Z9- 2|
U1- 0|
U2- 0|
PU- ELSEVIER SCI LTD|
PI- OXFORD|
PA- THE BOULEVARD, LANGFORD LANE, KIDLINGTON, OXFORD OX5 1GB, OXON, ENGLAND|
SN- 0969-6989|
EI- 1873-1384|
J9- J RETAIL CONSUM SERV|
JI- J. Retail. Consum. Serv|
PD- MAY|
PY- 2020|
VL- 54|
AR- UNSP 101772|
DI- 10.1016/j.jretconser.2019.01.017|
PG- 13|
WC- Business|
SC- Business & Economics|
GA- LH5PB|
UT- WOS:000528835800047|
JN- JOURNAL OF RETAILING AND CONSUMER SERVICES, 2020, V54, N6, P62-71|
DA- 2020-05-20 ER ||

PT- J|
AU- Sjodin D; Parida V; Kohtamaki M; Wincent J|
AF- Sjodin David; Parida, Vinit; Kohtamaki, Marko; Wincent, Joakim|
TI- An agile co-creation process for digital servitization: A micro-service innovation approach|
SO- JOURNAL OF BUSINESS RESEARCH|
LA- English|
DT- Article|
DE- Digitalization; Industrial Internet of Things (IoT); Advanced services; Digital paradox; artificial intelligence (AI); Product-service systems (PSS); New service development (NSD)|
ID- BUSINESS MODELS; CAPABILITIES; OPPORTUNITIES; DIGITIZATION; REVOLUTION; PROVISION; PATHS|
AB- In this paper, we explore how manufacturing firms and their customers co-create digital service innovations in an attempt to address the digitalization paradox. We present empirical insights from a case study of four manufacturers and their customer relationships. The results suggest that value co-creation in digital servitization is best managed through an agile micro-service innovation approach. Such an approach requires incremental micro-service investments, sprint-based micro-service development, and micro-service learning by doing to ensure customized and scalable digital service offerings. The proposed agile co-creation model provides insight into the phases, activities, and organizational principles of a micro-service innovation approach. Relational teams that pool knowledge from providers' and customers' strategic, technological, and operational areas are crucial to ensure successful cooperation and governance for agile co-creation. This paper offers insight into how companies engage in agile co-creation processes, with important recommendations for innovation in manufacturing firms in the era of digitalization|
C1- [Sjodin, David; Parida, Vinit; Kohtamaki, Marko] Lulea Univ Technol, Entrepreneurship & Innovat, SE-97187 Lulea, Sweden; [Sjodin, David; Parida, Vinit; Kohtamaki, Marko] Univ South Eastern Norway, USN Business Sch, Notodden, Norway; [Parida, Vinit; Kohtamaki, Marko] Univ Vaasa, Networked Value Syst, Vaasa, Finland; [Wincent, Joakim] Hanken Sch Econ, Entrepreneurship & Management, Helsinki, Finland; [Wincent, Joakim] Univ St Gallen, Inst Technol Management, Entrepreneurship & Innovat, Global Ctr Entrepreneurship & Innovat, St Gallen, Switzerland|
RP- Sjodin, D (reprint author), Lulea Univ Technol, Entrepreneurship & Innovat, SE-97187 Lulea, Sweden|
EM- david.sjodin@ltu.se|
CD- Aarikka-Stenroos L, 2012, V41, P15, IND MARKET MANAG, DOI 10.1016/j.indmarman.2011.11.008; Adrodegari F, 2017, V37, P57, SERV IND J, DOI 10.1080/02642069.2017.1289514; Ardolino M, 2018, V56, P2116, INT J PROD RES, DOI 10.1080/00207543.2017.1324224; Barrett M, 2015, V39, P135, MIS QUART; Beck K., 2001, THE AGILE MANIFESTO; Bianchi M, 2020, V110, P538, J BUS RES, DOI 10.1016/j.jbusres.2018.05.003; Braun V., 2006, V3, P77, QUALITATIVE RES PSYC, DOI DOI 10.1191/1478088706QP0630A; Campanelli AS, 2015, V110, P85, J SYST SOFTWARE, DOI 10.1016/j.jss.2015.08.035; Cenamor J, 2017, V192, P54, INT J PROD ECON, DOI 10.1016/j.ijpe.2016.12.033; Clark SM, 2010, V55, P397, ADMIN SCI QUART, DOI 10.2189/asqu.2010.55.3.397; Cooper RG, 2018, V61, P17, RES TECHNOL MANAGE, DOI 10.1080/08956308.2018.1421380; Coreynen W, 2017, V60, P42, IND MARKET MANAG, DOI 10.1016/j.indmarman.2016.04.012; Cram WA, 2016, V25, P154, EUR J INFORM SYST, DOI 10.1057/ejis.2015.13; Echeverri P, 2011, V11, P351, MARKETING THEOR, DOI 10.1177/1470593111408181; Edmondson AC, 2007, V32, P1155, ACAD MANAGE REV; Eisenhardt KM, 2007, V50, P25, ACAD MANAGE J, DOI 10.5465/AMJ.2007.24160888; EISENHARDT KM, 1989, V14, P532, ACAD MANAGE REV, DOI 10.2307/258557; Gebauer H., 2005, V23, P14, European Management Journal, DOI 10.1016/j.emj.2004.12.006; Ghezzi A., 2018, J BUS RES, DOI [10.1016/j.jbusres.2018.06.013., DOI 10.1016/J.JBUSRES.2018.06.013.]; Gioia DA, 2013, V16, P15, ORGAN RES METHODS, DOI 10.1177/1094428112452151; Glaser B., 1967, V24, P288, DISCOVERY GROUNDED T; Gronroos C, 2011, V11, P279, MARKETING THEOR, DOI 10.1177/1470593111408177; Hasselblatt M, 2018, V33, P822, J BUS IND MARK, DOI 10.1108/JBIM-11-2015-0225; Holmstrom J, 2014, V19, P421, SUPPLY CHAIN MANAG, DOI 10.1108/SCM-10-2013-0387; Iansiti M, 2014, V92, P90, HARVARD BUS REV; JICK TD, 1979, V24, P602, ADMIN SCI QUART, DOI 10.2307/2392366; Jovanovic M, 2019, V104, P472, J BUS RES, DOI 10.1016/j.jbusres.2019.05.015; Kamalaldin A., 2020, IND MARKETING, DOI [10.1016/j.indmarman. 2020.02.004, DOI 10.1016/J.INDMARMAN.2020.02.004.]; Kock A, 2016, V33, P670, J PROD INNOVAT MANAG, DOI 10.1111/jpim.12336; Kohtamaki M, 2019, V104, P380, J BUS RES, DOI 10.1016/j.jbusres.2019.06.027; Kohtamaki M, 2016, V56, P4, IND MARKET MANAG, DOI 10.1016/j.indmarman.2016.05.027; KUMAR N, 1993, V36, P1633, ACAD MANAGE J, DOI 10.2307/256824; Lenka S, 2018, V88, P328, J BUS RES, DOI 10.1016/j.jbusres.2017.11.021; Lenka S, 2017, V34, P92, PSYCHOL MARKET, DOI 10.1002/mar.20975; Martin-Pena ML, 2018, V27, P91, STRATEG CHANG, DOI 10.1002/jsc.2184; Nambisan S, 2017, V41, P223, MIS QUART, DOI 10.25300/MISQ/2017/41:1.03; Opresnik D, 2015, V165, P174, INT J PROD ECON, DOI 10.1016/j.ijpe.2014.12.036; Paluch Stefanie, 2019, J BUS RES, DOI [10.1016/j.jbusres.2019.01.063, DOI 10.1016/J.JBUSRES.2019.01.063.]; Parida V, 2019, V11, SUSTAINABILITY-BASEL, DOI 10.3390/su11020391; Parida V, 2015, V58, P35, RES TECHNOL MANAGE, DOI 10.5437/08956308X5805360; Payne AF, 2008, V36, P83, J ACAD MARKET SCI, DOI 10.1007/s11747-007-0070-0; Porter ME, 2014, V92, P64, HARVARD BUS REV; Qumer A., 2006, DAT TECHN P; Raddats Chris, 2019, V83, IND MARKETING MANAGE; Reim W, 2018, V74, P150, IND MARKET MANAG, DOI 10.1016/j.indmarman.2018.04.004; Rindfleisch A, 2017, V34, P681, J PROD INNOVAT MANAG, DOI 10.1111/jpim.12402; Schroeder A., 2019, P1, PROD PLAN CONTROL; Sjodin David Ronnberg, 2017, V12, P90, International Journal of Technology Marketing; Sjodin D, 2020, V37, P158, J PROD INNOVAT MANAG, DOI 10.1111/jpim.12516; Sjodin D, 2019, V101, P906, J BUS RES, DOI 10.1016/j.jbusres.2019.02.042; Sjodin D, 2019, V36, P356, J PROD INNOVAT MANAG, DOI 10.1111/jpim.12482; Sjodin D, 2019, V15, P135, INT ENTREP MANAG J, DOI 10.1007/s11365-018-0550-3; Sjodin DR, 2018, V61, P22, RES TECHNOL MANAGE, DOI 10.1080/08956308.2018.1471277; Sjodin DR, 2016, V56, P108, IND MARKET MANAG, DOI 10.1016/j.indmarman.2016.03.013; Sklyar A, 2019, V104, P450, J BUS RES, DOI 10.1016/j.jbusres.2019.02.012; Story VM, 2017, V60, P54, IND MARKET MANAG, DOI 10.1016/j.indmarman.2016.04.015; Suarez FF, 2013, V59, P420, MANAGE SCI, DOI 10.1287/mnsc.1120.1634; Suddaby R, 2006, V49, P633, ACAD MANAGE J, DOI 10.5465/AMJ.2006.22083020; Tuli KR, 2007, V71, P1, J MARKETING, DOI 10.1509/jmkg.71.3.1; VANMAANEN J, 1979, V24, P520, ADMIN SCI QUART; Vargo SL, 2008, V37, P254, IND MARKET MANAG, DOI 10.1016/j.indmarman.2007.07.004; Vendrell-Herrero F, 2017, V60, P69, IND MARKET MANAG, DOI 10.1016/j.indmarman.2016.06.013; Visnjic Kastalli I, 2013, V31, P169, J OPER MANAG, DOI 10.1016/j.jom.2013.02.001; Yin R. K., 2009, CASE STUDY RES DESIG; 2013, NATURE, P133, V493|
NR- 65|
TC- 0|
Z9- 0|
U1- 10|
U2- 10|
PU- ELSEVIER SCIENCE INC|
PI- NEW YORK|
PA- STE 800, 230 PARK AVE, NEW YORK, NY 10169 USA|
SN- 0148-2963|
EI- 1873-7978|
J9- J BUS RES|
JI- J. Bus. Res|
PD- MAY|
PY- 2020|
VL- 112|
BP- 478|
EP- 491|
DI- 10.1016/j.jbusres.2020.01.009|
PG- 14|
WC- Business|
SC- Business & Economics|
GA- LF4MG|
UT- WOS:000527393100045|
OA- Other Gold|
JN- JOURNAL OF BUSINESS RESEARCH, 2020, V112, N6, P478-491|
DA- 2020-05-20 ER ||

PT- J|
AU- Vandekerckhove P; de Mul M; Bramer WM; de Bont AA|
AF- Vandekerckhove Pieter; de Mul, Marleen; Bramer, Wichor M; de Bont, Antoinette A|
TI- Generative Participatory Design Methodology to Develop Electronic Health Interventions: Systematic Literature Review|
SO- JOURNAL OF MEDICAL INTERNET RESEARCH|
LA- English|
DT- Review|
DE- cocreation; co-design; participatory design; telemedicine; eHealth; medical informatics; method; methodology; review|
ID- CO-DESIGN; SUPPORT-SYSTEM; HEART-FAILURE; YOUNG-PEOPLE; OLDER-ADULTS; CARE; TECHNOLOGY; MANAGEMENT; CHILDREN; SERVICE|
AB- Background: Generative participatory design (PD) may help in developing electronic health (eHealth) interventions. PD is characterized by the involvement of all stakeholders in creative activities. This is different from the traditional user-centered design, where users are less involved. When looking at PD from a research through design perspective, it is important to summarize the reasons for choosing a certain form of generative PD to further develop its methodology. However, the scientific literature is currently unclear about which forms of PD are used to develop eHealth and which arguments are used to substantiate the decision to use a certain form of generative PD Objective: This study aimed to explore the reporting and substantiation of generative PD methodologies in empirical eHealth studies published in scientific journals to further develop PD methodology in the field of eHealth Methods: A systematic literature review following the Cochrane guidelines was conducted in several databases (EMBASE, MEDLINE Ovid, Web of Science, and CINAHL EBSCOhost). Data were extracted on the recruitment and management of stakeholders, the use of tools, and the use of outcome measures Results: Of the 3131 studies initially identified, 69 were selected for qualitative synthesis. The reporting was very variable, depending to a large extent on whether the study stated that reporting on the PD process was a major aim. The different levels of reporting and substantiation of the choices of a recruitment strategy, stakeholder management, and tools and outcome measures are presented. Only a few authors explicitly used arguments directly related to PD guiding principles such as democratic, mutual learning, tacit and latent knowledge, and collective creativity. Even though PD principles were not always explicitly discussed in the method descriptions of the studies, they were implicitly present, mostly in the descriptions of the use of PD tools. The arguments used to substantiate the choices made in stakeholder management, PD tools, and the type of outcome measures adopted point to the involvement of PD principles Conclusions: Studies that have used a PD research methodology to develop eHealth primarily substantiate the choice of tools made and much less the use of stakeholders and outcome measures|
C1- [Vandekerckhove, Pieter; de Mul, Marleen; de Bont, Antoinette A.] Erasmus Sch Hlth Policy & Management, Bayle J Bldg,6th Floor,Burgemeester Oudlaan 50, NL-3062 PA Rotterdam, Netherlands; [Bramer, Wichor M.] Erasmus MC, Med Lib Erasmus MC, Rotterdam, Netherlands|
RP- Vandekerckhove, P (reprint author), Erasmus Sch Hlth Policy & Management, Bayle J Bldg,6th Floor,Burgemeester Oudlaan 50, NL-3062 PA Rotterdam, Netherlands|
EM- vandekerckhove@eshpm.eur.nl|
RI- Bramer, Wichor/P-5044-2014|
OI- Vandekerckhove, Pieter/0000-0003-0858-6563; Bramer, Wichor/0000-0003-2681-9180; de Mul, Marleen/0000-0003-3447-5920; de Bont, Antoinette/0000-0002-0745-4537|
CD- Ahmed R, 2019, V10, P707, APPL CLIN INFORM, DOI 10.1055/s-0039-1695794; AlJaberi H, 2018, V6, JMIR MHEALTH UHEALTH, DOI 10.2196/mhealth.7708; Allin Sonya, 2018, V5, pe6, JMIR Rehabil Assist Technol, DOI 10.2196/rehab.8158; Bate P., 2007, BRINGING USER EXPERI; Beaudry J, 2019, V49, P85, J PEDIATR NURS, DOI 10.1016/j.pedn.2019.09.004; Berg M, 2013, V15, P20, DIABETES TECHNOL THE, DOI 10.1089/dia.2012.0217; Bjerkan J, 2015, V40, P167, INFORM HEALTH SOC CA, DOI 10.3109/17538157.2014.907803; Castensoe-Seidenfaden P, 2017, V5, JMIR MHEALTH UHEALTH, DOI 10.2196/mhealth.8137; Cheng VWS, 2018, V5, JMIR MENT HEALTH, DOI 10.2196/11068; Chomutare T, 2016, V226, P83, STUD HEALTH TECHNOL, DOI 10.3233/978-1-61499-664-4-83; Clemensen J, 2007, V17, P122, QUAL HEALTH RES, DOI 10.1177/1049732306293664; Clemensen J, 2017, V23, P780, J TELEMED TELECARE, DOI 10.1177/1357633X16686747; Coyne I, 2016, V99, P1496, PATIENT EDUC COUNS, DOI 10.1016/j.pec.2016.06.005; Crosby LE, 2017, V64, P139, PEDIATR BLOOD CANCER, DOI 10.1002/pbc.26177; Csikszentmihalyi M, 2014, P73, SYSTEMS MODEL CREATI; Danbjorg DB, 2018, V6, JMIR MHEALTH UHEALTH, DOI 10.2196/mhealth.7734; Das A, 2013, V82, P1075, INT J MED INFORM, DOI 10.1016/j.ijmedinf.2013.06.008; Davis SR, 2018, V55, P1018, J ASTHMA, DOI 10.1080/02770903.2017.1388391; Dekker MR, 2017, V6, P327, GAMES HEALTH J, DOI 10.1089/g4h.2017.0058; DeSmet A, 2016, V18, J MED INTERNET RES, DOI 10.2196/jmir.4444; Easton K, 2019, V21, J MED INTERNET RES, DOI 10.2196/12996; Eva Brandt, 2013, P145, ROUTLEDGE INT HDB PA; Eyles H, 2016, V5, P160, CURR NUTR REP, DOI [10.1007/s13668-016-0165-7, DOI 10.1007/S13668-016-0165-7]; Franklin VL, 2006, V23, P1332, DIABETIC MED, DOI 10.1111/j.1464-5491.2006.01989.x; Frauenberger C, 2015, V74, P93, INT J HUM-COMPUT ST, DOI 10.1016/j.ijhcs.2014.09.004; Gardsten C, 2017, V7, P197, HEALTH TECHNOL-GER, DOI 10.1007/s12553-016-0176-9; Garzo A, 2018, V13, PLOS ONE, DOI 10.1371/journal.pone.0207136; Giroux Dominique, 2019, V2, pe12314, JMIR Aging, DOI 10.2196/12314; Gonsalves PP, 2019, V7, FRONT PUBLIC HEALTH, DOI 10.3389/fpubh.2019.00238; Gordon M, 2016, V23, P105, J AM MED INFORM ASSN, DOI 10.1093/jamia/ocv109; Grim K, 2017, V40, P293, PSYCHIATR REHABIL J, DOI 10.1037/prj0000278; Hasvold PE, 2011, V80, INT J MED INFORM, DOI 10.1016/j.ijmedinf.2011.01.006; Hetrick SE, 2018, V5, JMIR MENT HEALTH, DOI 10.2196/mental.9041; Hobson EV, 2018, V19, P351, AMYOTROPH LAT SCL FR, DOI 10.1080/21678421.2018.1440408; How TV, 2017, V12, P244, DISABIL REHABIL-ASSI, DOI 10.3109/17483107.2015.1129457; Iribarren S, 2019, V44, P115, INFORM HEALTH SOC CA, DOI 10.1080/17538157.2018.1433674; Jakobsen PR, 2018, V15, INT J ENV RES PUB HE, DOI 10.3390/ijerph15020330; Jessen S, 2018, V6, JMIR MHEALTH UHEALTH, DOI 10.2196/11579; Joensson Katrine, 2019, V5, P33, Mhealth, DOI 10.21037/mhealth.2019.08.06; Kanstrup AM, 2017, V233, P1, STUD HEALTH TECHNOL, DOI 10.3233/978-1-61499-740-5-1; Konnerup U, 2017, V233, P148, STUD HEALTH TECHNOL, DOI 10.3233/978-1-61499-740-5-148; Kristiansen AM, 2017, V8, P47, INT J MED EDUC, DOI 10.5116/ijme.5898.309e; KUHN S, 1993, V36, P24, COMMUN ACM; LaMonica Haley M, 2019, V3, pe13662, JMIR Form Res, DOI 10.2196/13662; Langley J, 2018, V18, BMC HEALTH SERV RES, DOI 10.1186/s12913-018-3397-y; Li JH, 2013, V2, P20, INTERACT J MED RES, DOI 10.2196/ijmr.2468; Lucero R, 2014, V5, P943, Appl Clin Inform, DOI 10.4338/ACI-2014-07-RA-0058; March S, 2018, V6, JMIR MHEALTH UHEALTH, DOI 10.2196/mhealth.9456; Merkel S, 2019, V59, pE16, GERONTOLOGIST, DOI 10.1093/geront/gny034; Moher D, 2010, V8, P336, INT J SURG, DOI 10.1016/j.ijsu.2010.02.007; Moore G, 2019, V11, J PARTICIPAT MED, DOI 10.2196/11474; Muller MJ, 2009, P165, HUM FACTORS ERGON; Nielsen C, 2019, HEALTH INFORM J, DOI 10.1177/1460458219876188; Noergaard B, 2017, V6, JMIR RES PROTOC, DOI 10.2196/resprot.7084; O'Brien N, 2016, V18, J MED INTERNET RES, DOI 10.2196/jmir.5790; Ospina-Pinillos L, 2019, V21, J MED INTERNET RES, DOI 10.2196/14127; Ospina-Pinillos L, 2018, V20, J MED INTERNET RES, DOI 10.2196/jmir.9716; Palumbo R., 2017, BRIGHT SIDE DARK SID; Pentland A., 2014, SOCIAL PHYS GOOD IDE; Peters D, 2017, V19, J MED INTERNET RES, DOI 10.2196/jmir.6994; Phillips JC, 2016, V26, P41, QUAL HEALTH RES, DOI 10.1177/1049732315581614; Rassmus-Grohn K, 2017, V242, P429, STUD HEALTH TECHNOL, DOI 10.3233/978-1-61499-798-6-429; Revenas Asa, 2018, V7, pe11278, JMIR Res Protoc, DOI 10.2196/11278; Roberts JP, 2016, V4, P11, HEALTHCARE-J DEL SCI, DOI 10.1016/j.hjdsi.2015.12.002; Rochat Jessica, 2018, V247, P760, Stud Health Technol Inform; Roser T, 2009, COCREATION NEW PATHW; Ruland CM, 2008, V41, P624, J BIOMED INFORM, DOI 10.1016/j.jbi.2007.10.004; Ruland CM, 2006, V122, P80, STUD HEALTH TECHNOL; Ruland CM, 2009, V146, P221, ST HEAL T, DOI 10.3233/978-1-60750-024-7-221; Ryu B, 2017, V19, J MED INTERNET RES, DOI 10.2196/jmir.8867; Sanders E, 2010, P195, P 11 BIENN PART DES, DOI [10.1145/1900441.1900476, DOI 10.1145/1900441.1900476]; Sanders E., 2008, V4, P5, CODESIGN, DOI DOI 10.1080/15710880701875068; Sanders E.B.-N, 1992, V3, P49, DESIGN MANAGEMENT J; Sanders EBN, 2014, V10, P5, CODESIGN, DOI 10.1080/15710882.2014.888183; Sanders L, 2012, CONVIVIAL TOOLBOX GE; Sawyer R.K., 2012, EXPLAINING CREATIVIT; Scandurra I, 2006, V124, P71, ST HEAL T; Schuler Douglas, 1993, PARTICIPATORY DESIGN; Skeels MM, 2010, VOLS 1-4, P173, CHI2010: PROCEEDINGS OF THE 28TH ANNUAL CHI CONFERENCE ON HUMAN FACTORS IN COMPUTING SYSTEMS, DOI 10.1145/1753326.1753353; Slomian J, 2017, V6, JMIR RES PROTOC, DOI 10.2196/resprot.6831; Spinuzzi C, 2005, V52, P163, TECH COMMUN-STC; Stalberg A, 2016, V61, P149, J BIOMED INFORM, DOI 10.1016/j.jbi.2016.03.024; Stanford d.school, VIRT CRASH COURS DES; Stappers P, ENCY HUMAN COMPUTER, P43; Steen M, 2011, V5, P53, INT J DES; Steen M, 2011, V7, P45, CODESIGN, DOI 10.1080/15710882.2011.563314; Swallow D, 2016, V229, P615, STUD HEALTH TECHNOL, DOI 10.3233/978-1-61499-684-2-615; Switsers L, 2018, V6, JMIR MHEALTH UHEALTH, DOI 10.2196/mhealth.9529; Tang T, 2018, V110, P90, INT J MED INFORM, DOI 10.1016/j.ijmedinf.2017.11.011; Teixeira JG, 2019, V132, INT J MED INFORM, DOI 10.1016/j.ijmedinf.2019.08.002; Terp M, 2016, V25, P496, INT J MENT HEALTH NU, DOI 10.1111/inm.12231; The British Standards Institution, 9241210 BS EN ISO BR; van Gemert-Pijnen JEWC, 2011, V13, J MED INTERNET RES, DOI 10.2196/jmir.1672; vanderVelden M, 2014, P1, HDB ETHICS VALUES TE, DOI DOI 10.1007/978-94-007-6994-6_33-1; VanHeerwaarden N, 2018, V20, J MED INTERNET RES, DOI 10.2196/jmir.8102; Verbiest MEA, 2019, V9, P720, TRANSL BEHAV MED, DOI 10.1093/tbm/iby093; Wahyuni D., 2012, V10, P69, J APPL MANAGEMENT AC; Waller Annalu, 2006, V12, P304, Health Informatics J, DOI 10.1177/1460458206070023; Warfel TZ, 2009, PROTOTYPING PRACTITI; Warnestal Pontus, 2017, V19, pe161, J Med Internet Res, DOI 10.2196/jmir.7175; Wherton J, 2015, V10, IMPLEMENT SCI, DOI 10.1186/s13012-015-0271-8; Whitehouse SR, 2013, V2, JMIR RES PROTOC, DOI 10.2196/resprot.2865; Wiljer D, 2017, V234, P370, STUD HEALTH TECHNOL, DOI 10.3233/978-1-61499-742-9-370; Woods L, 2019, V2, JMIR NURSING, DOI 10.2196/14633; Woods L, 2018, V252, P170, STUD HEALTH TECHNOL, DOI 10.3233/978-1-61499-890-7-170; Woods L, 2017, V241, P97, STUD HEALTH TECHNOL, DOI 10.3233/978-1-61499-794-8-97|
NR- 106|
TC- 0|
Z9- 0|
U1- 0|
U2- 0|
PU- JMIR PUBLICATIONS, INC|
PI- TORONTO|
PA- 130 QUEENS QUAY E, STE 1102, TORONTO, ON M5A 0P6, CANADA|
SN- 1438-8871|
J9- J MED INTERNET RES|
JI- J. Med. Internet Res|
PD- APR 27|
PY- 2020|
VL- 22|
IS- 4|
AR- e13780|
DI- 10.2196/13780|
PG- 18|
WC- Health Care Sciences & Services; Medical Informatics|
SC- Health Care Sciences & Services; Medical Informatics|
GA- LH4SO|
UT- WOS:000528776100001|
PM- 32338617|
OA- DOAJ Gold|
JN- JOURNAL OF MEDICAL INTERNET RESEARCH, 2020, V22, N4, P478-491|
DA- 2020-05-20 ER ||

PT- J|
AU- Aghdam AR; Watson J; Cliff C; Miah SJ|
AF- Aghdam Atae Rezaei; Watson, Jason; Cliff, Cynthia; Miah, Shah Jahan|
TI- Improving the Theoretical Understanding Toward Patient-Driven Health Care Innovation Through Online Value Cocreation: Systematic Review|
SO- JOURNAL OF MEDICAL INTERNET RESEARCH|
LA- English|
DT- Review|
DE- value cocreation; health care organizations; digital health platforms; online health communities; patient empowerment|
ID- VALUE CO-CREATION; QUALITATIVE CONTENT-ANALYSIS; SOCIAL SUPPORT; COMMUNITIES; INFORMATION; KNOWLEDGE; ORGANIZATIONS; COPRODUCTION; EXPERIENCES; INTENTIONS|
AB- Background: Patient participation in the health care domain has surged dramatically through the availability of digital health platforms and online health communities (OHCs). Such patient-driven service innovation has both potential and challenges for health care organizations. Over the last 5 years, articles have surfaced that focus on value cocreation in health care services and the importance of engaging patients and other actors in service delivery. However, a theoretical understanding of how to use OHCs for this purpose is still underdeveloped within the health care service ecosystem Objective: This paper aimed to introduce a theoretical discussion for better understanding of the potential of OHCs for health care organizations, in particular, for patient empowerment Methods: This literature review study involved a comprehensive search using 12 electronic databases (EMBASE, PsycINFO, Web of Science, Scopus, ScienceDirect, Medical Literature Analysis and Retrieval System Online, PubMed, Elton B Stephens Co [academic], Cumulative Index of Nursing and Allied Health Literature, Accelerated Information Sharing for Law Enforcement, Association for Computing Machinery, and Google Scholar) from 2013 to 2019. A total of 1388 studies were identified from the database search. After removing duplicates and applying inclusion criteria, we thematically analyzed 56 articles using the Braun and Clarke thematic analysis approach Results: We identified a list of 5 salient themes: communication extension, improved health literacy for patients and health care organizations, communication transparency with patients, informational and social support for patients, and patient empowerment in self-management. The most frequent theme was communication extension, which covers 39% (22/56) of the literature. This theme reported that an extension of communication between patients, caregivers, and physicians and organizations led to new opportunities to create value with minimal time and cost restrictions. Improved health literacy and communication transparency with patients were the second and third most frequent themes, respectively, covering 26% (15/56) and 25% (14/56) of the literature, respectively. The frequency of these themes indicated that the use of OHCs to generate new knowledge from patients' interactions helped health care organizations to customize treatment plans and establish transparent and effective communication between health care organizations and patients. Furthermore, of the 56 studies, 13 (23%) and 10 (17%) studies contended the opportunity of using OHCs in terms of informational and emotional support and empowering patients in their self-management of diseases Conclusions: This review enables better understanding of the current state of the art of the online value cocreation and its potential for health care organizations. This study found that the opportunities for health care organizations through enhancement of patient participation and their cocreation of value in digital health platforms have been rapidly increasing. The identified gaps and opportunities in this study would identify avenues for future directions in modernized and more effective value-oriented health care informatics research|
C1- [Aghdam, Atae Rezaei; Watson, Jason] Queensland Univ Technol, Sci & Engn Fac, Sch Informat Syst, 2 George St, Brisbane, Qld 4001, Australia; [Cliff, Cynthia] Queensland Univ Technol, Fac Hlth, Brisbane, Qld, Australia; [Miah, Shah Jahan] Victoria Univ, Business Sch, Melbourne, Vic, Australia|
RP- Aghdam, AR (reprint author), Queensland Univ Technol, Sci & Engn Fac, Sch Informat Syst, 2 George St, Brisbane, Qld 4001, Australia|
EM- atae.rezaeinghdam@hdr.qut.edu.au|
OI- Miah, Shah Jahan/0000-0002-3783-8769; Rezaei Aghdam, Atae/0000-0003-2891-7892|
CD- Abirami AM, 2017, V41, P471, ONLINE INFORM REV, DOI 10.1108/OIR-08-2015-0289; Agarwal N, 2016, P 37 INT C INF SYST; Aghdam AR, 2018, P 2018 AUSTR C INF S; Amann J, 2017, V1, P40, EMJ INNOV; Amann J, 2017, V19, J MED INTERNET RES, DOI 10.2196/jmir.7406; Amann J, 2016, V11, PLOS ONE, DOI 10.1371/journal.pone.0156175; Annarumma C, 2016, V18, P611, J HEALTH MANAG, DOI 10.1177/0972063416666348; Aung E, 2016, V19, P356, HEALTH EXPECT, DOI 10.1111/hex.12359; Beirao G, 2017, V28, P227, J SERV MANAGE, DOI 10.1108/JOSM-11-2015-0357; Bornkessel A, 2014, V16, CURR CARDIOL REP, DOI 10.1007/s11886-014-0504-5; Bosslet GT, 2011, V26, P1168, J GEN INTERN MED, DOI 10.1007/s11606-011-1761-2; Braun V., 2006, V3, P77, QUALITATIVE RES PSYC, DOI DOI 10.1191/1478088706QP0630A; Bronstein J, 2014, V19, INFORM RES; Camacho N, 2010, P107, CONNECTED CUSTOMER: THE CHANGING NATURE OF CONSUMER AND BUSINESS MARKETS; Caulfield BM, 2013, V106, P703, QJM-INT J MED, DOI 10.1093/qjmed/hct114; Chandler JD, 2015, V18, P6, J SERV RES-US, DOI 10.1177/1094670514537709; Chung JE, 2013, V18, P627, J HEALTH COMMUN, DOI 10.1080/10810730.2012.743628; Ciasullo M. V., 2017, V10, P222, INT BUSINESS RES; Cubaka VK, 2018, V13, PLOS ONE, DOI 10.1371/journal.pone.0195269; Dodds SL, 2015, THESIS; Durugbo C, 2012, P 2012 18 INT ICE C; Elo S, 2008, V62, P107, J ADV NURS, DOI 10.1111/j.1365-2648.2007.04569.x; Esquivel A, 2006, V332, P939, BMJ-BRIT MED J, DOI 10.1136/bmj.38753.524201.7C; Fereday J, 2006, V5, P1, INT J QUAL METH, DOI DOI 10.1177/160940690600500107; Forouzandeh S, 2018, V14, P158, INT J WEB INF SYST, DOI 10.1108/IJWIS-07-2017-0053; Frow P, 2016, V56, P24, IND MARKET MANAG, DOI 10.1016/j.indmarman.2016.03.007; Goh JM, 2016, V40, P247, MIS QUART, DOI 10.25300/MISQ/2016/40.1.11; Graneheim UH, 2004, V24, P105, NURS EDUC TODAY, DOI 10.1016/j.nedt.2003.10.001; Hajli MN, 2015, V23, P238, J STRATEG MARK, DOI 10.1080/0965254X.2014.920904; Hardyman W, 2015, V17, P90, PUBLIC MANAG REV, DOI 10.1080/14719037.2014.881539; Hartmann BJ, 2015, V32, P319, PSYCHOL MARKET, DOI 10.1002/mar.20782; Hilliard ME, 2015, V11, P261, CURR DIABETES REV, DOI 10.2174/1573399811666150421123448; Holman H, 2000, V320, P526, BRIT MED J, DOI 10.1136/bmj.320.7234.526; Huang LY, 2015, V15, BMC CANCER, DOI 10.1186/s12885-015-1009-3; Janamian T, 2016, V204, pS5, MED J AUSTRALIA, DOI 10.5694/mja16.00112; Kaiser LS, 2015, HARVARD BUSINES 1008; Kuenne C, 2015, P 12 INT C WIRTSCH 2; Liberati A, 2009, V6, PLOS MED, DOI 10.1371/journal.pmed.1000100; Litchman ML, 2018, V101, P518, PATIENT EDUC COUNS, DOI 10.1016/j.pec.2017.08.023; Loane S. S., 2014, V14, P444, MARKETING REV, DOI [10.1362/146934714X14185702841442, DOI 10.1362/146934714X14185702841442]; Loane SS, 2017, V29, P317, J NONPROFIT PUBLIC S, DOI 10.1080/10495142.2017.1326359; Loane SS, 2015, V35, P353, J MACROMARKETING, DOI 10.1177/0276146714538055; Lusch RF, 2015, V39, P155, MIS QUART; Mazzoni D, 2014, V19, P689, J HEALTH PSYCHOL, DOI 10.1177/1359105313477674; McColl-Kennedy JR, 2014, V22, P165, AUSTRALAS MARK J, DOI 10.1016/j.ausmj.2014.08.012; Moorhead SA, 2013, V15, J MED INTERNET RES, DOI 10.2196/jmir.1933; Moretta Tartaglione A., 2018, V30, P153, TQM J, DOI [10.1108/TQM-11-2017-0138, DOI 10.1108/TQM-11-2017-0138]; Moturu ST, 2011, V29, P239, DISTRIB PARALLEL DAT, DOI 10.1007/s10619-010-7077-0; Munson SA, 2013, V15, P311, J MED INTERNET RES, DOI 10.2196/jmir.2792; Nambisan Priya, 2010, V6, P395, International Journal of Web Based Communities; Nambisan P, 2010, P159, INFORM TECHNOLOGY PR; Nambisan P, 2009, V34, P344, HEALTH CARE MANAGE R, DOI 10.1097/HMR.0b013e3181abd528; Nambisan S, 2002, V27, P392, ACAD MANAGE REV; Nambisan S, 2008, V49, P53, MIT SLOAN MANAGE REV; Nambisan Satish, 2017, V19, P1106, AMA J Ethics, DOI 10.1001/journalofethics.2017.19.11.stas1-1711; Nili A, 2019, V19, P373, ELECTRON COMMER RES, DOI 10.1007/s10660-018-9304-0; Osei-Frimpong K, 2018, V126, P14, TECHNOL FORECAST SOC, DOI 10.1016/j.techfore.2016.04.009; Ostrom AL, 2015, V18, P127, J SERV RES-US, DOI 10.1177/1094670515576315; Palumbo R., 2017, BRIGHT SIDE DARK SID; Palumbo R, 2017, V30, P503, INT J PUBLIC SECT MA, DOI 10.1108/IJPSM-10-2016-0174; Palumbo R, 2016, V29, P72, INT J PUBLIC SECT MA, DOI 10.1108/IJPSM-07-2015-0125; Pappa GL, 2017, V19, J MED INTERNET RES, DOI 10.2196/jmir.5816; Pare G, 2015, V52, P183, INFORM MANAGE-AMSTER, DOI 10.1016/j.im.2014.08.008; Parrish E.S., 2015, V8, P1, J BEHAV STUDIES BUSI; Payne AF, 2008, V36, P83, J ACAD MARKET SCI, DOI 10.1007/s11747-007-0070-0; Petrakaki DI, 2017, P 25 EUR C INF SYST; Pikkarainen M, 2017, V7, P30, TECHNOL INNOV MANAG, DOI 10.22215/timreview/1104; Prahalad, 2004, V32, P4, STRATEGY LEADERSHIP, DOI [DOI 10.1108/10878570410699249, 10.1108/10878570410699249]; Qiu B, 2011, PRIV SEC RISK TRUST, DOI [DOI 10.1109/PASSAT/SOCIALCOM.2011.127, 10.1109/PASSAT/SocialCom.2011.127]; Ramaswamy Venkat, 2014, V42, P12, Strategy & Leadership, DOI 10.1108/SL-01-2014-0005; Ramaswamy V, 2014, COCREATION PARADIGM; Rantala K, 2017, P 30 BLED ECONFERENC, DOI [10.1001/journalofethics.2017.19.11.stas1-1711, DOI 10.1001/JOURNALOFETHICS.2017.19.11.STAS1-1711]; Rupert DJ, 2014, V96, P320, PATIENT EDUC COUNS, DOI 10.1016/j.pec.2014.05.015; Russo G, 2019, V11, SUSTAINABILITY-BASEL, DOI 10.3390/su11051315; Sabadosa KA, 2014, V23, P90, BMJ QUAL SAF, DOI 10.1136/bmjqs-2013-002782; Schmidt M, 2015, V10, PLOS ONE, DOI 10.1371/journal.pone.0137824; Serbanati LD, 2011, V44, P621, J BIOMED INFORM, DOI 10.1016/j.jbi.2011.02.011; Sharma S, 2014, V22, P179, AUSTRALAS MARK J, DOI 10.1016/j.ausmj.2014.08.002; Spano R, 2018, V18, BMC HEALTH SERV RES, DOI 10.1186/s12913-018-3389-y;571; Stanoevska-Slabeva K., 2001, Proceedings of the 34th Annual Hawaii International Conference on System Sciences, DOI 10.1109/HICSS.2001.927041; Sweeney JC, 2015, V18, P318, J SERV RES-US, DOI 10.1177/1094670515572128; van der Eijk M, 2013, V15, J MED INTERNET RES, DOI 10.2196/jmir.2476; van Oerle S., 2016, VALUE COCREATION ONL; Van Oerle S, 2018, V35, P629, PSYCHOL MARKET, DOI 10.1002/mar.21111; Vargo Stephen L, 2004, V6, P324, J SERV RES-US, DOI DOI 10.1177/1094670503262946; Vennik FD, 2014, V95, P265, PATIENT EDUC COUNS, DOI 10.1016/j.pec.2014.02.003; Vilhauer RP, 2009, V49, P381, WOMEN HEALTH, DOI 10.1080/03630240903238719; Volland D, 2014, P 35 INT C INF SYST; Wang Xi, 2017, V19, pe130, J Med Internet Res, DOI 10.2196/jmir.6834; Willis CD, 2014, V128, P515, PUBLIC HEALTH, DOI 10.1016/j.puhe.2014.01.014; Willis E, 2014, V19, P1613, J HEALTH PSYCHOL, DOI 10.1177/1359105313496446; Yan ZJ, 2016, V53, P643, INFORM MANAGE-AMSTER, DOI 10.1016/j.im.2016.02.001; Zainuddin N, 2016, V30, P586, J SERV MARK, DOI 10.1108/JSM-02-2016-0075; Zhao J, 2015, V26, P72, J SERV MANAGE, DOI 10.1108/JOSM-12-2013-0344|
NR- 94|
TC- 0|
Z9- 0|
U1- 2|
U2- 2|
PU- JMIR PUBLICATIONS, INC|
PI- TORONTO|
PA- 130 QUEENS QUAY E, STE 1102, TORONTO, ON M5A 0P6, CANADA|
SN- 1438-8871|
J9- J MED INTERNET RES|
JI- J. Med. Internet Res|
PD- APR 24|
PY- 2020|
VL- 22|
IS- 4|
AR- e16324|
DI- 10.2196/16324|
PG- 14|
WC- Health Care Sciences & Services; Medical Informatics|
SC- Health Care Sciences & Services; Medical Informatics|
GA- LH0OZ|
UT- WOS:000528491400001|
PM- 32329736|
OA- DOAJ Gold|
JN- JOURNAL OF MEDICAL INTERNET RESEARCH, 2020, V22, N4, P478-491|
DA- 2020-05-20 ER ||

PT- J|
AU- Kershaw A; Bridson K; Parris MA|
AF- Kershaw Anne; Bridson, Kerrie; Parris, Melissa A|
TI- The muse with a wandering eye: the influence of public value on coproduction in museums|
SO- INTERNATIONAL JOURNAL OF CULTURAL POLICY|
LA- English|
DT- Article|
DE- Museums; coproduction; public value; instrumental outcomes; intrinsic outcomes|
ID- DOMINANT LOGIC; CO-CREATION; PERSPECTIVE; SERVICES; PARTICIPATION; CAPABILITIES; ENGAGEMENT; MANAGEMENT; INCLUSION; EXCLUSION|
AB- Across management, marketing, public administration and museology literature, coproduction has been presented as an innovative approach to service improvement. This case study of the Australian museum sector contributes to the instrumentalisation debate, by revealing the potential inhibitors to such improvements when coproduction distracts rather than enhances the work of cultural institutions. While public value requires the strategic cultural manager to negotiate between 'upstream audiences' (government and funding bodies) and 'downstream audiences' (users and the body politic), these two groups appear to exert different levels of influence. This research suggests that upstream audiences currently absorb the attention of museums. As a result, the manner in which museums coproduce, and the motivations for this work, appear to be geared towards advocating the public value of museums to government and funding bodies. This case study suggests that museums sacrifice the service innovations and exhibition enhancements offered by coproduction (intrinsic outcomes) to pursue government funding and support (instrumental outcomes)|
C1- [Kershaw, Anne; Bridson, Kerrie; Parris, Melissa A.] Deakin Univ, Deakin Business Sch, Locked Bag 20000, Geelong, Vic 3220, Australia|
RP- Kershaw, A (reprint author), Deakin Univ, Deakin Business Sch, Locked Bag 20000, Geelong, Vic 3220, Australia|
EM- Anne.kershaw@deakin.edu.au|
CD- Agostino D, 2013, V34, P596, LEADERSHIP ORG DEV J, DOI 10.1108/LODJ-12-2011-0123; Akaka MA, 2011, V11, P243, MARKETING THEOR, DOI 10.1177/1470593111408172; Alford J, 2009, P1, ENGAGING PUBLIC SECTOR CLIENTS: FROM SERVICE-DELIVERY TO CO-PRODUCTION, DOI 10.1057/9780230235816; Alford J., 2012, PUBLIC MANAGEMENT LE; Alford J., 2011, P144, PUBLIC VALUE THEORY; Alford J, 2008, V67, P357, AUST J PUBL ADMIN, DOI 10.1111/j.1467-8500.2008.00593.x; Alford J, 2009, V32, P171, INT J PUBLIC ADMIN, DOI 10.1080/01900690902732731; Ang I, 2005, V5, P305, ETHNICITIES, DOI 10.1177/1468796805054957; [Anonymous], 2014, COMM PROF; [Anonymous], 2013, LIVERPOOL CITY COMMU; ARNSTEIN SR, 1969, V35, P216, J AM I PLANNERS, DOI 10.1080/01944366908977225; Australia Council for the Arts, 2010, AUSTR PART ARTS MOR; Australia Council for the Arts, 2010, MOR BUMS SEATS AUSTR; Battilana J., 2009, P260, HDB RES STRATEGY FOR; Battilana J, 2009, V3, P65, ACAD MANAG ANN, DOI 10.1080/19416520903053598; Belfiore E., 2002, V8, P91, INT J CULT POLICY, DOI DOI 10.1080/102866302900324658; Bennett T., 2004, PASTS MEMORY EVOLUTI; Bennington J., 2011, P1, PUBLIC VALUE THEORY; Boast R, 2011, V34, P56, MUS ANTHROPOL, DOI 10.1111/j.1548-1379.2010.01107.x; Boorsma M, 2010, V40, P297, J ART MANAG LAW SOC, DOI 10.1080/10632921.2010.525067; Bourdieu P., 1984, DISTINCTION SOCIAL C; Bovaird T, 2007, V67, P846, PUBLIC ADMIN REV, DOI 10.1111/j.1540-6210.2007.00773.x; Bovaird T, 2012, V23, P1119, VOLUNTAS, DOI 10.1007/s11266-012-9309-6; Boyle D., 2009, CHALLENGE COPRODUCTI; Brandsen T, 2016, V76, P427, PUBLIC ADMIN REV, DOI 10.1111/puar.12465; Brown A. S., 2011, GETTING ACT ARTS GRO; Chen T, 2012, V28, P1535, J MARKET MANAG-UK, DOI 10.1080/0267257X.2012.736876; Coffee K, 2008, V23, P261, MUS MANAG CURATORSHI, DOI 10.1080/09647770802234078; Colebatch HK, 2010, V69, P66, AUST J PUBL ADMIN, DOI 10.1111/j.1467-8500.2009.00665.x; Crabbe T., 2007, V2, P27, International Journal of Sport Management and Marketing, DOI 10.1504/IJSMM.2007.011388; Crabtree J., 2004, V133, P54, THE NEW STATESMAN; Davies S, 2005, V14, P67, CULT TRENDS, DOI 10.1080/09548960500164509; Davies SM, 2010, V25, P305, MUS MANAGE CURATOR, DOI 10.1080/09647775.2010.498988; Davis Peter, 2010, V8, P80, MUSEUM SOC; den Hertog P, 2010, V21, P490, J SERV MANAGE, DOI 10.1108/09564231011066123; Derbaix M, 2016, V32, P1458, J MARKET MANAG-UK, DOI 10.1080/0267257X.2016.1199588; Dong BB, 2015, V29, P498, J SERV MARK, DOI 10.1108/JSM-01-2015-0020; Durrer V., 2009, V12, P225, Consumption Markets and Culture, DOI 10.1080/10253860903063238; Etgar M, 2008, V36, P97, J ACAD MARKET SCI, DOI 10.1007/s11747-007-0061-1; Fisher D, 2011, V11, P325, MARKETING THEOR, DOI 10.1177/1470593111408179; FLORIDA R. L., 2003, RISE CREATIVE CLASS; Flyvbjerg B, 2006, V12, P219, QUAL INQ, DOI 10.1177/1077800405284363; Gephart RP, 2004, V47, P454, ACAD MANAGE J, DOI 10.5465/AMJ.2004.14438580; Gibson L, 2008, V17, P247, CULT TRENDS, DOI 10.1080/09548960802615380; Gray C., 2008, V14, P209, International Journal of Cultural Policy, DOI 10.1080/10286630802106383; Gray C, 2016, V14, P116, MUSEUM SOC; Gray C, 2008, V17, P209, CULT TRENDS, DOI 10.1080/09548960802615349; Greer CR, 2016, V45, P28, ORGAN DYN, DOI 10.1016/j.orgdyn.2015.12.004; Hartley J, 2015, V93, P195, PUBLIC ADMIN, DOI 10.1111/padm.12125; Holden J., 2006, CULTURAL VALUE CRISI; Hooper-Greenhill Eilean., 1992, MUSEUMS SHAPING KNOW; Huxham C., 2003, V5, P401, PUBLIC MANAGEMENT RE, DOI DOI 10.1080/1471903032000146964; ICOM, 2013, COD ETH MUS; Jakobsen M, 2013, V73, P704, PUBLIC ADMIN REV, DOI 10.1111/puar.12094; Kahn M., 2000, V24, P57, MUSEUM ANTHR, DOI DOI 10.1525/MUA.2000.24.1.57; Kershaw A, 2018, V77, P19, AUST J PUBL ADMIN, DOI 10.1111/1467-8500.12245; Kleinbaum AM, 2015, V26, P1226, ORGAN SCI, DOI 10.1287/orsc.2014.0961; KURIN R, 1997, REFLECTIONS CULTURE; Lee DJ, 2011, V17, P289, INT J CULT POLICY, DOI 10.1080/10286632.2010.528834; Loeffler E., 2008, YOU WANT GO FAST WAL; Lynch B., 2010, WHOSE CAKE IS IT ANY; Lynch BT, 2010, V25, P13, MUS MANAG CURATORSHI, DOI 10.1080/09647770903529061; Lynch BT, 2011, V26, P441, MUS MANAG CURATORSHI, DOI 10.1080/09647775.2011.621731; Macdonald S, 2016, V39, P4, MUS ANTHROPOL, DOI 10.1111/muan.12104; Mason R., 2013, P163, MUSEUMS COMMUNITIES, DOI DOI 10.5040/9781474215299; Mason R., 2004, V10, P49, INT J HERIT STUD, DOI [10.1080/1352725032000194240, DOI 10.1080/1352725032000194240]; McCall V, 2010, V18, P169, J POVERTY SOC JUSTIC, DOI 10.1332/175982710X513902; McCall V, 2014, V29, P19, MUS MANAG CURATORSHI, DOI 10.1080/09647775.2013.869852; Minkiewicz J, 2016, V30, P749, J SERV MARK, DOI 10.1108/JSM-04-2015-0156; Moore M., 2005, CREATING PUBLIC VALU; Moore M., 2011, PUBLIC VALUE THEORY; Moore M., 1995, CREATING PUBLIC VALU; Moore Mark H, 2013, RECOGNISING PUBLIC V; Newman A., 2004, V10, P167, International Journal of Cultural Policy, DOI 10.1080/1028663042000255790; Newman A., 2006, V12, P49, International Journal of Heritage Studies, DOI 10.1080/13527250500384514; Osborne SP, 2015, V26, P424, BRIT J MANAGE, DOI 10.1111/1467-8551.12094; Osborne SP, 2013, V24, pS31, BRIT J MANAGE, DOI 10.1111/1467-8551.12010; Ostrom E., 1999, P346, POLYCENTRIC GOVERNAN; Peers Laura L., 2003, MUSEUMS SOURCE COMMU; Pestoff V, 2009, V80, P197, ANN PUBLIC COOP ECON, DOI 10.1111/j.1467-8292.2009.00384.x; Phillips R. B., 2003, P155, MUSEUMS SOURCE COMMU; Phillips RB, 2011, P1, MUSEUM PIECES: TOWARD THE INDIGENIZATION OF CANADIAN MUSEUMS; Ple L, 2010, V24, P430, J SERV MARK, DOI 10.1108/08876041011072546; Prahalad, 2004, V32, P4, STRATEGY LEADERSHIP, DOI [DOI 10.1108/10878570410699249, 10.1108/10878570410699249]; Prahalad C.K, 2004, FUTURE COMPETITION C; Prebble M, 2015, V38, P473, INT J PUBLIC ADMIN, DOI 10.1080/01900692.2014.949742; Ross Max, 2004, V2, P84, MUSEUM SOC; Ryan B, 2012, V71, P314, AUST J PUBL ADMIN, DOI 10.1111/j.1467-8500.2012.00780.x; Sandell R., 2003, V1, P45, MUSEUM SOC; Sandell R., 1998, V17, P401, MUSEUM MANAGEMENT CU, DOI DOI 10.1080/09647779800401704; Scott CA, 2013, P1, MUSEUMS AND PUBLIC VALUE: CREATING SUSTAINABLE FUTURES; Stake R., 1995, ART CASE STUDY RES; STAM D, 1993, V12, P267, MUSEUM MANAGEMENT CU; Stephens L., 2008, COPRODUCTION MANIFES; Stevenson D., 2013, P85, CULTURE CITY; Thyne M, 2016, V32, P1478, J MARKET MANAG-UK, DOI 10.1080/0267257X.2016.1198824; Tlili A, 2008, V2, P123, CULT SOCIOL, DOI 10.1177/1749975507086277; Vargo SL, 2004, V68, P1, J MARKETING, DOI 10.1509/jmkg.68.1.1.24036; Vargo SL, 2008, V36, P1, J ACAD MARKET SCI, DOI 10.1007/s11747-007-0069-6; Vergo P., 1989, NEW MUSEOLOGY; Wensley R., 2011, P127, PUBLIC VALUE THEORY; Wiggins J., 2004, V7, P22, INT J ARTS MANAG; Witcomb A., 1998, V16, P383, MUSEUM MANAGEMENT CU; Witcomb A., 2009, V15, P49, HUMANITIES RES; Yin R. K., 2009, CASE STUDY RES DESIG|
NR- 105|
TC- 0|
Z9- 0|
U1- 2|
U2- 2|
PU- ROUTLEDGE JOURNALS, TAYLOR & FRANCIS LTD|
PI- ABINGDON|
PA- 2-4 PARK SQUARE, MILTON PARK, ABINGDON OX14 4RN, OXON, ENGLAND|
SN- 1028-6632|
EI- 1477-2833|
J9- INT J CULT POLICY|
JI- Int. J. Cult. Policy|
PD- APR 15|
PY- 2020|
VL- 26|
IS- 3|
BP- 344|
EP- 364|
DI- 10.1080/10286632.2018.1518980|
PG- 21|
WC- Cultural Studies|
SC- Cultural Studies|
GA- KU3HF|
UT- WOS:000519599300005|
JN- INTERNATIONAL JOURNAL OF CULTURAL POLICY, 2020, V26, N3, P344-364|
DA- 2020-05-20 ER ||

PT- J|
AU- Rice C; LaMarre A; Changfoot N; Douglas P|
AF- Rice Carla; LaMarre, Andrea; Changfoot, Nadine; Douglas, Patty|
TI- Making spaces: multimedia storytelling as reflexive, creative praxis|
SO- QUALITATIVE RESEARCH IN PSYCHOLOGY|
LA- English|
DT- Article|
DE- Biomythography; collaborative research; disability and difference; feminist research methods; multimedia storytelling; posthumanism|
ID- AUDRE LORDES ZAMI; FEMINISM|
AB- In this article, we explore our experiences as researchers and participants in multimedia storytelling, an arts-informed method wherein we work with artists and aggrieved communities to speak back to dominant representations through film. In positioning ourselves as storytellers, we do research with rather than "on" or "for" participants, allowing us to connect in practical and affective ways as we co-create films. Drawing from dialogues about our workshop experiences, we outline four themes that make the storytelling space unique: reflexivity; structure and creativity; transitional space and reverberations; and fixing versus being/becoming with. We analyze our self-reflexive films on mind-body difference as "biomythographies," as films that situate stories of ourselves in technological-temporal-spatial relations and that highlight how we make/experience change through creative research. Multimedia storytelling, we argue, allows us to enact reflexive creative praxis in a way that opens to difference rather than trying to fix it, forging an ethic we find all too rare in the neoliberal university|
C1- [Rice, Carla] Univ Guelph, Re Vis Ctr Art & Social Justice, Guelph, ON, Canada; [Rice, Carla] Univ Guelph, Coll Social & Appl Human Sci, Guelph, ON, Canada; [LaMarre, Andrea] Univ Guelph, Dept Family Relat & Appl Nutr, Guelph, ON, Canada; [Changfoot, Nadine] Trent Univ, Dept Polit Studies, Peterborough, ON, Canada; [Douglas, Patty] Ontario Inst Studies Educ, Dept Social Justice Educ, Toronto, ON, Canada|
RP- Rice, C (reprint author), Univ Guelph, Macdonald Inst, Coll Social & Appl Human Sci, MINS 231B, Guelph, ON N1G 2W1, Canada|
EM- carlar@uoguelph.ca|
RI- Rice, Carla/C-8417-2019|
OI- LaMarre, Andrea/0000-0003-3031-1419; Rice, Carla/0000-0001-7490-8749|
CD- ALEXANDER E, 1994, V6, P695, AM LIT HIST, DOI 10.1093/alh/6.4.695; Baer H, 2014, V30, P197, WOMEN GER YEARB; Barounis C, 2016, V39, P139, J MOD LITERATURE, DOI 10.2979/jmodelite.39.4.10; Braidotti R., 2013, POSTHUMAN; Braidotti R, 2008, V39, P25, INT LIBR ETH LAW NEW; Ellis C, 2011, V36, P273, HIST SOC RES; GAGNIER R, 1991, V17, P135, FEMINIST STUD, DOI 10.2307/3178175; Gannon S, 2006, P71, HDB FEMINIST RES THE; Grosz Elizabeth, 1994, VOLATILE BODIES CORP; Hayles N. Katherine, 1999, WE BECAME POSTHUMAN; Hlavajova M, 2015, HONG NAAR RAD DOOD A; HUA A, 2013, V6, P30, AFRICAN BLACK DIASPO; Hua A, 2015, V36, P113, FRONTIERS; Kang N, 2016, V20, P266, J LESBIAN STUD, DOI 10.1080/10894160.2015.1062972; Lorde Audre, 1982, ZAMI NEW SPELLING MY; McNeill L, 2012, V35, P65, BIOGRAPHY, DOI 10.1353/bio.2012.0009; Nah Y, 2015, V21, P147, ASIAN J WOMEN STUD, DOI 10.1080/12259276.2015.1062266; PROVOST K, 1995, V20, P45, MELUS; Rice C, 2017, EMBODIMENT PEDAGOGY; Rice C, CANADIAN J DISABILIT; Rice C, 2018, V30, P663, GENDER EDUC, DOI 10.1080/09540253.2016.1247947; Rice C, 2016, P54, DISABIL CULT POLIT; Rice C, 2015, V30, P513, DISABIL SOC, DOI 10.1080/09687599.2015.1037950; Rice C, 2009, V19, P245, FEM PSYCHOL, DOI 10.1177/0959353509102222; Rogoff I, 2013, P41, CURATORIAL PHILOS CU; Ryan S, 2009, V22, P43, J APPL RES INTELLECT, DOI 10.1111/j.1468-3148.2008.00438.x; Stacey J, 2000, V25, P1189, SIGNS, DOI 10.1086/495543; Taber N, 2014, V26, P9, CAN J STUDY ADULT ED|
NR- 28|
TC- 6|
Z9- 6|
U1- 12|
U2- 12|
PU- ROUTLEDGE JOURNALS, TAYLOR & FRANCIS LTD|
PI- ABINGDON|
PA- 2-4 PARK SQUARE, MILTON PARK, ABINGDON OX14 4RN, OXON, ENGLAND|
SN- 1478-0887|
EI- 1478-0895|
J9- QUAL RES PSYCHOL|
JI- Qual. Res. Psychol|
PD- APR 2|
PY- 2020|
VL- 17|
IS- 2|
BP- 222|
EP- 239|
DI- 10.1080/14780887.2018.1442694|
PG- 18|
WC- Psychology, Multidisciplinary|
SC- Psychology|
GA- KH0JT|
UT- WOS:000510335000006|
JN- QUALITATIVE RESEARCH IN PSYCHOLOGY, 2020, V17, N2, P222-239|
DA- 2020-05-20 ER ||

PT- J|
AU- Zhang HS; Xiao YZ|
AF- Zhang Haisu; Xiao, Yazhen|
TI- Customer involvement in big data analytics and its impact on B2B innovation|
SO- INDUSTRIAL MARKETING MANAGEMENT|
LA- English|
DT- Article|
DE- Data analytics; Big data; Customer involvement; New product development; Open innovation; Customer needs|
ID- PRODUCT DEVELOPMENT; OPPORTUNITIES; INFORMATION; FUTURE|
AB- Extant literature assumes that customers mainly serve as passive data providers and that firms take responsibility for big data analytics. In line with a current trend in real-world practice, this research, based on the open innovation literature, challenges this assumption and argues that customers can have more engagement in big data analytics. The authors distinguish two constructs: Customer as Data Provider (CDP) and Customer as Data Analyst (CDA). The former is consistent with the mainstream view that customers serve as the data source. The latter, on the other hand, sheds light on an active role customers play in big data analytics - that is, customers participate in a co-creation process where they acquire, analyze and act on big data. Using survey data of 148 Business-to-Business (B2B) innovation projects, the authors find that both types of customer involvement facilitate B2B product innovation. Furthermore, the authors examine moderation effects of customer need tacitness and customer need diversity. Results show that customer need tacitness negatively moderates the relationship between CDP and new product performance while customer need diversity yields a positive moderation effect. Customer need tacitness is also found to positively moderate the relationship between CDA and new product performance|
C1- [Zhang, Haisu] New Jersey Inst Technol, Martin Tuchman Sch Management, Newark, NJ 07102 USA; [Xiao, Yazhen] Univ Tennessee, Dept Mkt, 916 Volunteer Blvd,SMC 321, Knoxville, TN 37996 USA|
RP- Zhang, HS (reprint author), New Jersey Inst Technol, Martin Tuchman Sch Management, Newark, NJ 07102 USA|
EM- hzhang@njit.edu|
CD- Aiken L. S., 1991, MULTIPLE REGRESSION; Anning-Dorson T, 2018, V86, P269, J BUS RES, DOI 10.1016/j.jbusres.2017.07.015; Bharadwaj N, 2017, V34, P560, J PROD INNOVAT MANAG, DOI 10.1111/jpim.12407; Bonner JM, 2004, V21, P155, J PROD INNOVAT MANAG, DOI 10.1111/j.0737-6782.2004.00067.x; Boudreau KJ, 2013, V91, P60, HARVARD BUS REV; Brockhoff K, 2003, V26, P464, INT J TECHNOL MANAGE, DOI 10.1504/IJTM.2003.003418; Chang W, 2016, V80, P47, J MARKETING, DOI 10.1509/jm.14.0057; Cortez RM, 2017, V66, P90, IND MARKET MANAG, DOI 10.1016/j.indmarman.2017.07.017; Coviello NE, 2012, V76, P87, J MARKETING, DOI 10.1509/jm.10.0418; Cui AS, 2017, V34, P60, J PROD INNOVAT MANAG, DOI 10.1111/jpim.12326; CUI AS, 2018, V15, P63, REV MARKETING RES, DOI DOI 10.1108/S1548-643520180000015005; De Luca LM, 2007, V71, P95, J MARKETING, DOI 10.1509/jmkg.71.1.095; Fang E, 2008, V72, P90, J MARKETING, DOI 10.1509/jmkg.72.4.90; Feng TW, 2010, V39, P1384, IND MARKET MANAG, DOI 10.1016/j.indmarman.2010.04.006; Fong NM, 2015, V52, P726, J MARKETING RES, DOI 10.1509/jmr.14.0229; Fredriksson P, 2005, V34, P695, IND MARKET MANAG, DOI 10.1016/j.indmarman.2005.05.010; Ganesan S, 2005, V69, P44, J MARKETING, DOI 10.1509/jmkg.2005.69.4.44; Genc E, 2015, V50, P150, IND MARKET MANAG, DOI 10.1016/j.indmarman.2015.05.001; GRIFFIN A, 1993, V12, P1, MARKET SCI, DOI 10.1287/mksc.12.1.1; Griffin A, 2013, V24, P323, MARKET LETT, DOI 10.1007/s11002-013-9240-7; Johnson JS, 2017, V34, P640, J PROD INNOVAT MANAG, DOI 10.1111/jpim.12397; La Rocca A, 2016, V58, P45, IND MARKET MANAG, DOI 10.1016/j.indmarman.2016.05.014; Lagrosen S, 2005, V8, P424, EUR J INNOV MANAG, DOI 10.1108/14601060510627803; Leonard D., 2007, KNOWLEDGE CREATION M; Lilien GL, 2016, V33, P543, INT J RES MARK, DOI 10.1016/j.ijresmar.2016.01.003; Luthje C, 2004, V34, P553, R&D MANAGE, DOI 10.1111/j.1467-9310.2004.00362.x; McAlone N., 2016, BUSINESS INSIDER; Moe WW, 2017, V34, P697, J PROD INNOVAT MANAG, DOI 10.1111/jpim.12405; MOORMAN C, 1995, V32, P318, J MARKETING RES, DOI 10.2307/3151984; Murdoch TB, 2013, V309, P1351, JAMA-J AM MED ASSOC, DOI 10.1001/jama.2013.393; Nijssen EJ, 2012, V29, P91, J PROD INNOVAT MANAG, DOI 10.1111/j.1540-5885.2012.00960.x; NONAKA I, 1994, V5, P14, ORGAN SCI, DOI 10.1287/orsc.5.1.14; Rigby D, 2002, V80, P80, HARVARD BUS REV; Rindfleisch A, 2017, V34, P681, J PROD INNOVAT MANAG, DOI 10.1111/jpim.12402; Schmitz C, 2014, V78, P59, J MARKETING, DOI 10.1509/jm.12.0296; Schreier M., 2010, V28, P17, J PROD INNOVAT MANAG; Shi HH, 2017, V81, P25, J MARKETING, DOI 10.1509/jm.15.0358; Spradlin D, 2012, V90, P84, HARVARD BUS REV; Tirunillai S, 2014, V51, P463, J MARKETING RES, DOI 10.1509/jmr.12.0106; Troilo G, 2017, V34, P617, J PROD INNOVAT MANAG, DOI 10.1111/jpim.12395; Troy LC, 2008, V72, P132, J MARKETING, DOI 10.1509/jmkg.72.6.132; Van Heerde HJ, 2000, V37, P383, J MARKETING RES, DOI 10.1509/jmkr.37.3.383.18782; VONHIPPEL E, 1994, V40, P429, MANAGE SCI, DOI 10.1287/mnsc.40.4.429; Wang YC, 2016, V54, P56, IND MARKET MANAG, DOI 10.1016/j.indmarman.2015.12.008; Wedel M, 2016, V80, P97, J MARKETING, DOI 10.1509/jm.15.0413; Zhang HS, 2015, V32, P297, INT J RES MARK, DOI 10.1016/j.ijresmar.2015.03.004|
NR- 46|
TC- 1|
Z9- 1|
U1- 1|
U2- 1|
PU- ELSEVIER SCIENCE INC|
PI- NEW YORK|
PA- STE 800, 230 PARK AVE, NEW YORK, NY 10169 USA|
SN- 0019-8501|
EI- 1873-2062|
J9- IND MARKET MANAG|
JI- Ind. Mark. Manage|
PD- APR|
PY- 2020|
VL- 86|
DI- 10.1016/j.indmarman.2019.02.020|
PG- 10|
WC- Business; Management|
SC- Business & Economics|
GA- LG2LA|
UT- WOS:000527937700010|
JN- INDUSTRIAL MARKETING MANAGEMENT, 2020, V86, N2, P222-239|
DA- 2020-05-20 ER ||

PT- J|
AU- Testa S; Massa S; Martini A; Appio FP|
AF- Testa Stefania; Massa, Silvia; Martini, Antonella; Appio, Francesco Paolo|
TI- Social media-based innovation: A review of trends and a research agenda|
SO- INFORMATION & MANAGEMENT|
LA- English|
DT- Review|
DE- Social media; Innovation; Literature review; Research agenda|
ID- VIRTUAL CUSTOMER INTEGRATION; INFORMATION-SYSTEMS RESEARCH; LEAD-USER THEORY; CO-CREATION; PRODUCT DEVELOPMENT; ONLINE COMMUNITIES; CROWDSOURCING COMMUNITIES; KNOWLEDGE CONTRIBUTION; MANAGEMENT FASHION; IDEA COMPETITIONS|
AB- Literature investigating social media-based innovation has grown considerably in the last years, making a timely review. Accordingly, we systematically review studies of the so-called "latency phase" (2003-2013) outlining a framework based on two main actors - innovation seeker and innovation provider - and three main questions why (determinants), how (activities), and what (outcomes). This framework is instrumental to unveil the foundational ideas and concepts, gaps, and contradictory results. On the basis of their impact and evolution in the "growth phase" (2014-2017), we outline a research agenda, suggesting research directions that remain unaddressed and deserve further study|
C1- [Testa, Stefania; Massa, Silvia] Genoa Univ, Polytech Sch, Via AllOpera Pia 15, I-16145 Genoa, Italy; [Martini, Antonella] Univ Pisa, Sch Engn, Lgo L Lazzarino, I-56122 Pisa, Italy; [Appio, Francesco Paolo] Univ Cote dAzur, GREDEG, SKEMA Business Sch, Nice, France|
RP- Appio, FP (reprint author), Univ Cote dAzur, GREDEG, SKEMA Business Sch, Nice, France|
EM- Stefania.testa@unige.it; Silvia.massa@unige.it; Antonella.Martini@unipi.it; francesco.appio@skema.edu|
OI- Appio, Francesco Paolo/0000-0003-4586-6193|
CD- ABRAHAMSON E, 1991, V16, P586, ACAD MANAGE REV, DOI 10.2307/258919; Abrahamson E, 1996, V21, P254, ACAD MANAGE REV, DOI 10.2307/258636; Abrahamson E, 1999, V44, P708, ADMIN SCI QUART, DOI 10.2307/2667053; Abu El-Ella N, 2013, V17, INT J INNOV MANAG, DOI 10.1142/S1363919613400203; Adamczyk S, 2012, V21, P335, CREAT INNOV MANAG, DOI 10.1111/caim.12003; Afuah A, 2012, V37, P355, ACAD MANAGE REV, DOI 10.5465/amr.2010.0146; Ajzen I., 1988, ATTITUDES PERSONALIT; Almirall E, 2014, V57, P391, BUS HORIZONS, DOI 10.1016/j.bushor.2013.12.009; Amabile T. M., 1993, V3, P185, HUMAN RESOURCE MANAG, DOI DOI 10.1016/1053-4822(93)90012-S; Antorini YM, 2012, V53, P73, MIT SLOAN MANAGE REV; Appio FP, 2019, V142, P1, TECHNOL FORECAST SOC, DOI 10.1016/j.techfore.2018.12.018; Arakji RY, 2007, V24, P195, J MANAGE INFORM SYST, DOI 10.2753/MIS0742-1222240208; Avenali A, 2013, V11, P541, INF SYST E-BUS MANAG, DOI 10.1007/s10257-012-0208-6; Bailey B.P., 2010, P ACM SIG CHI C HUM; Baldwin C.Y., 2009, P131, YALE LAW J; Balka K, 2014, V31, P392, J PROD INNOVAT MANAG, DOI 10.1111/jpim.12102; BARNEY J, 1991, V17, P99, J MANAGE, DOI 10.1177/014920639101700108; Barrett M, 2016, V27, P704, INFORM SYST RES, DOI 10.1287/isre.2016.0648; Bartl M, 2012, V29, P1031, J PROD INNOVAT MANAG, DOI 10.1111/j.1540-5885.2012.00946.x; Baskerville RL, 2009, V33, P647, MIS QUART; Battistella C, 2012, V14, P557, INNOV-ORGAN MANAG, DOI 10.5172/impp.2012.14.4.557; Bayus BL, 2013, V59, P226, MANAGE SCI, DOI 10.1287/mnsc.1120.1599; Bernoff J, 2008, V49, P36, MIT SLOAN MANAGE REV; Bogers M, 2017, V24, P8, IND INNOV, DOI 10.1080/13662716.2016.1240068; Bogers M, 2012, V21, P61, CREAT INNOV MANAG, DOI 10.1111/j.1467-8691.2011.00622.x; Bogers M, 2010, V36, P857, J MANAGE, DOI 10.1177/0149206309353944; Borgatti SP, 2003, V49, P432, MANAGE SCI, DOI 10.1287/mnsc.49.4.432.14428; Boudreau KJ, 2013, V91, P60, HARVARD BUS REV; Brummans B. H. J. M., 2014, P173, SAGE HDB ORG COMMUNI; Brunswicker S, 2017, V60, P167, BUS HORIZONS, DOI 10.1016/j.bushor.2016.11.001; Buesser M, 2004, V28, P702, INT J TECHNOL MANAGE, DOI 10.1504/IJTM.2004.005778; Bullinger AC, 2010, V19, P290, CREAT INNOV MANAG, DOI 10.1111/j.1467-8691.2010.00565.x; Burger-Helmchen T, 2011, V44, P317, LONG RANGE PLANN, DOI 10.1016/j.lrp.2011.09.003; Cachia R, 2007, V74, P1179, TECHNOL FORECAST SOC, DOI 10.1016/j.techfore.2007.05.006; Carson PP, 2000, V43, P1143, ACAD MANAGE J, DOI 10.2307/1556342; Chakravorti B, 2010, V29, P97, J PUBLIC POLICY MARK, DOI 10.1509/jppm.29.1.97; Chan KW, 2015, V31, P42, J INTERACT MARK, DOI 10.1016/j.intmar.2015.05.003; Cheng CCJ, 2013, V15, P83, INNOV-MANAG POLICY P, DOI 10.5172/impp.2013.15.1.83; CHESBROUGH H, 2003, OPEN INNOVATION NEW; Chesbrough H. W., 2006, OPEN BUSINESS MODELS; Chesbrough H, 2017, V60, P35, RES TECHNOL MANAGE, DOI 10.1080/08956308.2017.1255054; Chua AYK, 2013, V17, P237, J KNOWL MANAG, DOI 10.1108/13673271311315196; Chua RYJ, 2015, V60, P189, ADMIN SCI QUART, DOI 10.1177/0001839214563595; Coase RH, 1937, V4, P386, ECONOMICA-NEW SER, DOI 10.1111/j.1468-0335.1937.tb00002.x; COHEN WM, 1990, V35, P128, ADMIN SCI QUART, DOI 10.2307/2393553; Cova B, 2009, V9, P315, MARKETING THEOR, DOI 10.1177/1470593109338144; Crossan MM, 2010, V47, P1154, J MANAGE STUD, DOI [10.1111/J.1467-6486.2009.00880.X, 10.1111/j.1467-6486.2009.00880.x]; Dahan E, 2010, V27, P937, J PROD INNOVAT MANAG, DOI 10.1111/j.1540-5885.2010.00763.x; Dahl A, 2011, V54, P19, RES TECHNOL MANAGE, DOI 10.5437/08956308X5405006; Dahlander L, 2012, V23, P988, ORGAN SCI, DOI 10.1287/orsc.1110.0673; Di Gangi PM, 2010, V9, P213, MIS Q EXEC; Di Gangi PM, 2009, V48, P303, DECIS SUPPORT SYST, DOI 10.1016/j.dss.2009.04.004; Di Maria E, 2008, V15, P179, IND INNOV, DOI 10.1080/13662710801954583; Diaz-Diaz R, 2016, V28, P104, J ORGAN END USER COM, DOI 10.4018/JOEUC.2016070107; Dissanayake I, 2015, V32, P8, J MANAGE INFORM SYST, DOI 10.1080/07421222.2015.1068604; Djelassi S, 2013, V42, P683, IND MARKET MANAG, DOI 10.1016/j.indmarman.2013.05.006; Du SL, 2016, V33, P55, J PROD INNOVAT MANAG, DOI 10.1111/jpim.12334; Dyer J., 2014, HARVARD BUSINESS REV; Ebner W, 2009, V39, P342, R&D MANAGE, DOI 10.1111/j.1467-9310.2009.00564.x; Edmondson AC, 2007, V32, P1155, ACAD MANAGE REV; Falagas ME, 2008, V22, P338, FASEB J, DOI 10.1096/fj.07-9492LSF; Faraj S, 2011, V22, P1224, ORGAN SCI, DOI 10.1287/orsc.1100.0614; Fisher D, 2011, V11, P325, MARKETING THEOR, DOI 10.1177/1470593111408179; Foss NJ, 2011, V22, P980, ORGAN SCI, DOI 10.1287/orsc.1100.0584; Franke N, 2003, V26, P578, INT J TECHNOL MANAGE, DOI 10.1504/IJTM.2003.003424; Franke N, 2003, V32, P157, RES POLICY, DOI 10.1016/S0048-7333(02)00006-9; Franke N, 2006, V23, P301, J PROD INNOVAT MANAG, DOI 10.1111/j.1540-5885.2006.00203.x; Frey K, 2011, V44, P397, LONG RANGE PLANN, DOI 10.1016/j.lrp.2011.09.006; Frey K, 2011, V20, P22, CREAT INNOV MANAG, DOI 10.1111/j.1467-8691.2011.00592.x; Fuchs C, 2011, V28, P17, J PROD INNOVAT MANAG, DOI 10.1111/j.1540-5885.2010.00778.x; Fuchs C, 2010, V74, P65, J MARKETING, DOI 10.1509/jmkg.74.1.65; Fuller J, 2007, V60, P60, J BUS RES, DOI 10.1016/j.jbusres.2006.09.019; Fuller J, 2008, V25, P608, J PROD INNOVAT MANAG, DOI 10.1111/j.1540-5885.2008.00325.x; Fuller J, 2007, V27, P378, TECHNOVATION, DOI 10.1016/j.technovation.2006.09.005; Fuller J, 2011, V41, P259, R&D MANAGE, DOI 10.1111/j.1467-9310.2011.00640.x; Fuller J, 2010, V52, P98, CALIF MANAGE REV, DOI 10.1525/cmr.2010.52.2.98; Fuller J, 2009, V26, P71, J MANAGE INFORM SYST, DOI 10.2753/MIS0742-1222260303; Gagliardi D, 2013, V25, P891, TECHNOL ANAL STRATEG, DOI 10.1080/09537325.2013.823151; Gambetti RC, 2015, V15, P155, MARKETING THEOR, DOI 10.1177/1470593114545004; Garrigos-Simon FJ, 2012, V50, P1880, MANAGE DECIS, DOI 10.1108/00251741211279657; Gebauer J, 2013, V66, P1516, J BUS RES, DOI 10.1016/j.jbusres.2012.09.013; Gilbert E., 2009, P 27 INT C HUM FACT; GILL J, 1993, V30, P281, J MANAGE STUD, DOI 10.1111/j.1467-6486.1993.tb00305.x; Gorry GA, 2011, V54, P575, BUS HORIZONS, DOI 10.1016/j.bushor.2011.08.002; GRANT K, 2011, V9, P1117, ELECT J KNOWLEDGE MA; Greer CR, 2012, V14, P63, INT J MANAG REV, DOI 10.1111/j.1468-2370.2011.00310.x; Haefliger S, 2011, V44, P297, LONG RANGE PLANN, DOI 10.1016/j.lrp.2011.08.001; Haegeman K, 2012, V14, P446, INNOV-ORGAN MANAG, DOI 10.5172/impp.2012.14.3.446; Hanafizadeh P, 2014, V31, P492, TELEMAT INFORM, DOI 10.1016/j.tele.2013.04.003; Harhoff D, 2003, V32, P1753, RES POLICY, DOI 10.1016/S0048-7333(03)00061-1; Harhoff D, 2010, V39, P137, ORGAN DYN, DOI 10.1016/j.orgdyn.2010.01.005; Hau YS, 2016, V36, P520, INT J INFORM MANAGE, DOI 10.1016/j.ijinfomgt.2016.02.008; Hau YS, 2011, V27, P956, COMPUT HUM BEHAV, DOI 10.1016/j.chb.2010.11.022; Hemetsberger A, 2007, V14, P1, J BUS-BUS MARK, DOI 10.1300/J033v14n02_01; Hienerth C, 2014, V31, P848, J PROD INNOVAT MANAG, DOI 10.1111/jpim.12127; Hienerth C, 2011, V44, P344, LONG RANGE PLANN, DOI 10.1016/j.lrp.2011.09.009; Hughes JK, 2010, V9, P418, ELECTRON COMMER R A, DOI 10.1016/j.elerap.2010.02.006; Huston L, 2006, V84, P58, HARVARD BUS REV; Hutter K, 2015, V32, P197, J MANAGE INFORM SYST, DOI 10.1080/07421222.2015.1099181; Hutter K, 2011, V20, P3, CREAT INNOV MANAG, DOI 10.1111/j.1467-8691.2011.00589.x; Jarvenpaa SL, 2013, V12, P125, MIS Q EXEC; Jarvenpaa SL, 2011, V44, P440, LONG RANGE PLANN, DOI 10.1016/j.lrp.2011.09.002; Jawecki G, 2011, V20, P144, CREAT INNOV MANAG, DOI 10.1111/j.1467-8691.2011.00608.x; Jeppesen LB, 2009, V38, P1582, RES POLICY, DOI 10.1016/j.respol.2009.09.002; Jeppesen LB, 2006, V17, P45, ORGAN SCI, DOI 10.1287/orsc.1050.0156; Jeppesen LB, 2005, V22, P347, J PROD INNOVAT MANAG, DOI 10.1111/j.0737-6782.2005.00131.x; Jeppesen LB, 2003, V15, P363, TECHNOL ANAL STRATEG, DOI 10.1080/09537320310001601531; Jones M.R., 2016, P287, INFORM SYSTEMS CURRE; Kane GC, 2014, V38, P275, MIS QUART, DOI 10.25300/MISQ/2014/38.1.13; Kaplan AM, 2010, V53, P59, BUS HORIZONS, DOI 10.1016/j.bushor.2009.09.003; Khan GF, 2013, V95, P159, SCIENTOMETRICS, DOI 10.1007/s11192-012-0831-5; Kitchenham B., 2007, EVIDENCE BASED SOFTW; Kohler T, 2011, V35, P773, MIS QUART; Kohler T, 2009, V29, P395, TECHNOVATION, DOI 10.1016/j.technovation.2008.11.004; Kuhn T, 2008, V29, P1227, ORGAN STUD, DOI 10.1177/0170840608094778; Kuk G., 2011, P 32 INT C INF SYST; Lakhani KR, 2007, V85, P30, HARVARD BUS REV; Lauritzen GD, 2013, V63, P148, INT J TECHNOL MANAGE, DOI 10.1504/IJTM.2013.056896; Lee H, 2014, V13, P205, ELECTRON COMMER R A, DOI 10.1016/j.elerap.2014.02.001; Leimeister JM, 2009, V26, P197, J MANAGE INFORM SYST, DOI 10.2753/MIS0742-1222260108; Leonardi PM, 2014, V25, P796, INFORM SYST RES, DOI 10.1287/isre.2014.0536; Levina N, 2014, V25, P468, INFORM SYST RES, DOI 10.1287/isre.2014.0535; Liu HX, 2014, V15, P255, INFORM TECHNOL MANAG, DOI 10.1007/s10799-014-0199-8; Mahr D, 2012, V41, P167, RES POLICY, DOI 10.1016/j.respol.2011.08.006; Marchi G, 2011, V31, P350, TECHNOVATION, DOI 10.1016/j.technovation.2011.04.005; Marjanovic S, 2012, V39, P318, SCI PUBL POLICY, DOI 10.1093/scipol/scs009; Martinez MG, 2017, V117, P296, TECHNOL FORECAST SOC, DOI 10.1016/j.techfore.2016.11.015; Martinez MG, 2015, V44, P1419, RES POLICY, DOI 10.1016/j.respol.2015.05.010; Martini A, 2013, V23, P198, INFORM ORGAN-UK, DOI 10.1016/j.infoandorg.2013.07.001; Matzler K, 2013, V43, P420, R&D MANAGE, DOI 10.1111/radm.12030; Mergel I, 2015, V33, P599, SOC SCI COMPUT REV, DOI 10.1177/0894439314560851; Monge P., 2000, P440, NEW HDB ORG COMMUNIC; Muller M., 2013, P ACM SIG CHI C HUM; Nambisan S, 2008, V49, P53, MIT SLOAN MANAGE REV; Nambisan S, 2007, V21, P42, J INTERACT MARK, DOI 10.1002/dir.20077; Ngai EWT, 2015, V35, P33, INT J INFORM MANAGE, DOI 10.1016/j.ijinfomgt.2014.09.004; Ogawa S, 2006, V47, P65, MIT SLOAN MANAGE REV; Olohan M, 2011, V4, P342, TRANSL STUD, DOI 10.1080/14781700.2011.589656; Orlikowski WJ, 1991, V2, P1, INFORM SYST RES, DOI 10.1287/isre.2.1.1; Parjanen S, 2012, V14, P363, INNOV-ORGAN MANAG, DOI 10.5172/impp.2012.14.3.363; Parmentier G, 2014, V83, P40, TECHNOL FORECAST SOC, DOI 10.1016/j.techfore.2013.03.007; Parmentier G, 2013, V22, P195, CREAT INNOV MANAG, DOI 10.1111/caim.12021; PAVITT K, 1984, V13, P343, RES POLICY, DOI 10.1016/0048-7333(84)90018-0; Piezunka H, 2015, V58, P856, ACAD MANAGE J, DOI 10.5465/amj.2012.0458; Piller F, 2005, V10, J COMPUT-MEDIAT COMM; Piller F., 2012, V66, P7, UNTERNEHMUNG, DOI DOI 10.5771/0042-059X-2012-1-7; Piller FT, 2006, V36, P307, R&D MANAGE, DOI 10.1111/j.1467-9310.2006.00432.x; Pisano GP, 2008, V86, P78, HARVARD BUS REV; Poetz MK, 2012, V29, P245, J PROD INNOVAT MANAG, DOI 10.1111/j.1540-5885.2011.00893.x; Pongsakornrungsilp S, 2011, V11, P303, MARKETING THEOR, DOI 10.1177/1470593111408178; Porter CE, 2008, V54, P113, MANAGE SCI, DOI 10.1287/mnsc.1070.0765; Prahalad CK, 2003, V44, P12, MIT SLOAN MANAGE REV; Prandelli E, 2006, V48, P109, CALIF MANAGE REV, DOI 10.2307/41166363; Prpic J, 2015, V58, P77, BUS HORIZONS, DOI 10.1016/j.bushor.2014.09.005; Prugl R, 2006, V36, P237, R&D MANAGE, DOI 10.1111/j.1467-9310.2006.00433.x; Ramaswamy V., 2009, V37, P32, STRATEGY LEADERSHIP, DOI DOI 10.1108/10878570910941208; Riemer K., 2012, P AUSTR C INF SYST G; Rohrbeck R, 2015, V97, P115, TECHNOL FORECAST SOC, DOI 10.1016/j.techfore.2013.09.015; Rohrbeck R, 2010, V22, P117, TECHNOL ANAL STRATEG, DOI 10.1080/09537320903498462; Rosenkopf L, 2007, V1, P191, STRATEG ENTREP J, DOI 10.1002/sej.33; Russo-Spena T, 2012, V23, P527, J SERV MANAGE, DOI 10.1108/09564231211260404; Ryzhkova N, 2015, V25, P327, J SERV THEOR PRACT, DOI 10.1108/JSTP-02-2014-0028; Ryzhkova N, 2012, V14, P416, INNOV-ORGAN MANAG, DOI 10.5172/impp.2012.14.3.416; Salge TO, 2013, V30, P659, J PROD INNOVAT MANAG, DOI 10.1111/jpim.12015; Sawhney M, 2003, V44, P77, MIT SLOAN MANAGE REV; Scarbrough H, 2001, V12, P3, BRIT J MANAGE, DOI 10.1111/1467-8551.00182; Schau HJ, 2009, V73, P30, J MARKETING, DOI 10.1509/jmkg.73.5.30; SCHERER FM, 1982, V11, P227, RES POLICY, DOI 10.1016/0048-7333(82)90011-7; Schreier M, 2012, V76, P18, J MARKETING, DOI 10.1509/jm.10.0462; Schweitzer FM, 2012, V55, P32, RES TECHNOL MANAGE, DOI 10.5437/08956308X5503055; Seidel VP, 2017, V15, P220, STRATEG ORGAN, DOI 10.1177/1476127016653726; Seraj M, 2012, V26, P209, J INTERACT MARK, DOI 10.1016/j.intmar.2012.03.002; Shah SK, 2007, V1, P123, STRATEG ENTREP J, DOI 10.1002/sej.15; Shao BJ, 2012, V22, P73, ELECTRON MARK, DOI 10.1007/s12525-012-0093-3; Shevchuk A., 2012, P12, FREELANCE CONTRACTIN; Smith C, 2017, V60, P26, RES TECHNOL MANAGE, DOI 10.1080/08956308.2017.1276388; STEINKUEHLER C, 2006, V1, P199, GAMES CULT, DOI DOI 10.1177/1555412006290440; Stephen AT, 2016, V53, P263, J MARKETING RES, DOI 10.1509/jmr.13.0127; Tickle M, 2011, V31, P296, TECHNOVATION, DOI 10.1016/j.technovation.2011.04.002; van den Ende J, 2015, V32, P482, J PROD INNOVAT MANAG, DOI 10.1111/jpim.12213; Verona G, 2006, V27, P765, ORGAN STUD, DOI 10.1177/0170840606061073; von Hippel E, 2006, V36, P295, R&D MANAGE, DOI 10.1111/j.1467-9310.2006.00435.x; VONHIPPEL E, 1986, V32, P791, MANAGE SCI, DOI 10.1287/mnsc.32.7.791; Wagner EB, 2011, V54, P32, RES TECHNOL MANAGE, DOI 10.5437/08956308X5406013; Wang YG, 2015, V52, P577, INFORM MANAGE-AMSTER, DOI 10.1016/j.im.2015.04.003; Wasko MM, 2005, V29, P35, MIS QUART, DOI 10.2307/25148667; Wei W, 2013, V15, P69, INNOV-ORGAN MANAG, DOI 10.5172/impp.2013.15.1.69; Wei W, 2012, V14, P431, INNOV-ORGAN MANAG, DOI 10.5172/impp.2012.14.3.431; WERNERFELT B, 1984, V5, P171, STRATEGIC MANAGE J, DOI 10.1002/smj.4250050207; Wirtz BW, 2010, V43, P272, LONG RANGE PLANN, DOI 10.1016/j.lrp.2010.01.005; Xu YJ, 2015, V53, P1158, MANAGE DECIS, DOI 10.1108/MD-06-2014-0408; Zheng HC, 2011, V15, P57, INT J ELECTRON COMM, DOI 10.2753/JEC1086-4415150402; Zuchowski O, 2016, V31, P166, J INF TECHNOL-UK, DOI 10.1057/jit.2016.14|
NR- 193|
TC- 0|
Z9- 0|
U1- 4|
U2- 4|
PU- ELSEVIER|
PI- AMSTERDAM|
PA- RADARWEG 29, 1043 NX AMSTERDAM, NETHERLANDS|
SN- 0378-7206|
EI- 1872-7530|
J9- INFORM MANAGE-AMSTER|
JI- Inf. Manage|
PD- APR|
PY- 2020|
VL- 57|
IS- 3|
AR- 103196|
DI- 10.1016/j.im.2019.103196|
PG- 17|
WC- Computer Science, Information Systems; Information Science & Library Science; Management|
SC- Computer Science; Information Science & Library Science; Business & Economics|
GA- LF2YY|
UT- WOS:000527289700007|
JN- INFORMATION & MANAGEMENT, 2020, V57, N3, P222-239|
DA- 2020-05-20 ER ||

PT- J|
AU- Zhang H; Gupta S; Sun W; Zou Y|
AF- Zhang Hong; Gupta, Sumeet; Sun, Wei; Zou, Yi|
TI- How social-media-enabled co-creation between customers and the firm drives business value? The perspective of organizational learning and social Capital|
SO- INFORMATION & MANAGEMENT|
LA- English|
DT- Article|
DE- Co-creation; Social media; Organizational learning; Social capital; Business value; Organizational performance|
ID- INFORMATION-TECHNOLOGY; ABSORPTIVE-CAPACITY; SERVICE INNOVATION; VALUE COCREATION; NETWORK SITES; KNOWLEDGE; PARTICIPATION; ENVIRONMENTS; CAPABILITIES; INTEGRATION|
AB- Contemporary business organizations are increasingly turning their attention to value co-creation using social media between individual customers and business organizations in the process of new product development (NPD). However, little is known about the mechanisms underlying social-media-based customer-firm co-creation and their implications for business value in NPD. To address this knowledge gap, this study develops a model from the perspective of organizational learning and social capital to examine how the social-media-based customer-firm co-creation mechanism conceptualized as the structural, cognitive, and relational dimension of social capital influences the first-order knowledge outcome (knowledge transfer effectiveness) and second-order dynamic capability outcome (absorptive capacity), and how these co-creation outcomes ultimately influence organizational performance. The model is tested using survey data from 149 Chinese mobile application developers. The results indicate that social-media-based structural, cognitive, and relational linkage, in particular the structural linkage, is an important co-creation mechanism to improve organizational performance. Knowledge transfer effectiveness and absorptive capacity have significant mediating effects in this co-creation mechanism-outcomes-performance framework. Further, the moderating effects of social media use level on the relationships between co-creation mechanism and outcomes are largely supported. The study contributes to theory and practice by shedding light on the social-media-based customer-firm co-creation in NPD at a process level|
C1- [Zhang, Hong; Sun, Wei] Wuhan Univ Sci & Technol, Sch Management, Wuhan 430081, Peoples R China; [Gupta, Sumeet] Indian Inst Management, Raipur 493661, Madhya Pradesh, India; [Zou, Yi] Zhejiang Gongshang Univ, Sch Management & & Business, Hangzhou 310018, Peoples R China|
RP- Zou, Y (reprint author), Zhejiang Gongshang Univ, Sch Management & & Business, Hangzhou 310018, Peoples R China|
EM- savagegardenzh@163.com; sumeetgupta@iimraipur.ac.in; sunwei@wust.edu.cn; mail_zou@126.com|
FU- National Natural Science Foundation of ChinaNational Natural Science Foundation of China [71602152]|
FX- The work described in this paper was supported by grants from the National Natural Science Foundation of China (No.71602152)|
CD- Aiken L. S., 1991, MULTIPLE REGRESSION; ANDERSON JC, 1988, V103, P411, PSYCHOL BULL, DOI 10.1037/0033-2909.103.3.411; Argote L, 2011, V22, P1123, ORGAN SCI, DOI 10.1287/orsc.1100.0621; Bagozzi R.P., 1982, P5, 2 GENERATION MULTIVA; Bapna R, 2017, V41, P115, MIS QUART, DOI 10.25300/MISQ/2017/41.1.06; Candi M, 2016, V33, P418, J PROD INNOVAT MANAG, DOI 10.1111/jpim.12286; Ceccagnoli M, 2012, V36, P263, MIS QUART; Chen L, 2012, V29, P141, J MANAGE INFORM SYST, DOI 10.2753/MIS0742-1222290206; Chen YS, 2009, V38, P152, IND MARKET MANAG, DOI 10.1016/j.indmarman.2008.12.003; Chengalur-Smith I, 2010, V11, P708, J ASSOC INF SYST; Cheung MS, 2010, V28, P472, J OPER MANAG, DOI 10.1016/j.jom.2010.01.003; Chin WW, 1998, P295, QUANT METH SER; Chiu CM, 2006, V42, P1872, DECIS SUPPORT SYST, DOI 10.1016/j.dss.2006.04.001; CHURCHILL GA, 1979, V16, P64, J MARKETING RES, DOI 10.2307/3150876; COHEN WM, 1990, V35, P128, ADMIN SCI QUART, DOI 10.2307/2393553; Demirezen EM, 2016, V27, P517, INFORM SYST RES, DOI 10.1287/isre.2016.0636; Fang E, 2008, V36, P322, J ACAD MARKET SCI, DOI 10.1007/s11747-007-0082-9; Fang E, 2008, V72, P90, J MARKETING, DOI 10.1509/jmkg.72.4.90; Fang E, 2015, V79, P64, J MARKETING, DOI 10.1509/jm.13.0490; FORNELL C, 1981, V18, P39, J MARKETING RES, DOI 10.2307/3151312; Fuchs C, 2011, V28, P17, J PROD INNOVAT MANAG, DOI 10.1111/j.1540-5885.2010.00778.x; Fuller J, 2009, V26, P71, J MANAGE INFORM SYST, DOI 10.2753/MIS0742-1222260303; Gnyawali DR, 2010, V21, P594, INFORM SYST RES, DOI 10.1287/isre.1100.0294; Grover V, 2012, V36, P225, MIS QUART; Han K, 2012, V36, P291, MIS QUART; Hoyer WD, 2010, V13, P283, J SERV RES-US, DOI 10.1177/1094670510375604; Hsieh JK, 2015, V68, P2266, J BUS RES, DOI 10.1016/j.jbusres.2015.06.009; Hsu JSC, 2013, V50, P415, INFORM MANAGE-AMSTER, DOI 10.1016/j.im.2013.06.001; Inkpen AC, 2005, V30, P146, ACAD MANAGE REV, DOI 10.5465/AMR.2005.15281445; Iyengar K, 2015, V39, P615, MIS QUART, DOI 10.25300/MISQ/2015/39.3.05; Jarvis CB, 2003, V30, P199, J CONSUM RES, DOI 10.1086/376806; Johannessen JA, 2010, V30, P502, INT J INFORM MANAGE, DOI 10.1016/j.ijinfomgt.2010.03.007; Kankanhalli A, 2015, V39, P667, MIS QUART, DOI 10.25300/MISQ/2015/39.3.07; Kohler T, 2011, V35, P773, MIS QUART; Lang K, 2015, V16, P766, J ASSOC INF SYST; Lee G, 2014, V31, P133, J MANAGE INFORM SYST, DOI 10.2753/MIS0742-1222310206; Leonardi PM, 2015, V39, P747, MIS QUART, DOI 10.25300/MISQ/2015/39.4.1; Lin YC, 2010, V127, P320, INT J PROD ECON, DOI 10.1016/j.ijpe.2009.08.009; Lindell MK, 2001, V86, P114, J APPL PSYCHOL, DOI 10.1037//0021-9010.86.1.114; Luo N, 2015, V48, P492, COMPUT HUM BEHAV, DOI 10.1016/j.chb.2015.02.020; Lusch RF, 2015, V39, P155, MIS QUART; Mahr D, 2014, V31, P599, J PROD INNOVAT MANAG, DOI 10.1111/jpim.12116; Nahapiet J, 1998, V23, P242, ACAD MANAGE REV, DOI 10.2307/259373; Nambisan S, 2009, V26, P388, J PROD INNOVAT MANAG, DOI 10.1111/j.1540-5885.2009.00667.x; Pavlou PA, 2006, V17, P198, INFORM SYST RES, DOI 10.1287/isre.1060.0094; Payne AF, 2008, V36, P83, J ACAD MARKET SCI, DOI 10.1007/s11747-007-0070-0; Petter S, 2007, V31, P623, MIS QUART; Rai A, 2012, V36, P233, MIS QUART; Robert LP, 2008, V19, P314, INFORM SYST RES, DOI 10.1287/isre.1080.0177; Roberts DL, 2014, V31, P105, J PROD INNOVAT MANAG, DOI 10.1111/jpim.12195; Roberts N, 2012, V36, P625, MIS QUART; Roggeveen AL, 2012, V40, P771, J ACAD MARKET SCI, DOI 10.1007/s11747-011-0274-1; Saboo AR, 2016, V33, P524, INT J RES MARK, DOI 10.1016/j.ijresmar.2015.02.007; Saldanha TJV, 2017, V41, P267, MIS QUART; Sarker S, 2012, V36, P317, MIS QUART; Scherer A, 2015, V39, P177, MIS QUART; See-To EWK, 2014, V31, P182, COMPUT HUM BEHAV, DOI 10.1016/j.chb.2013.10.013; Straub D, 2004, V13, P380, COMMUN ASS INF SYST, DOI DOI 10.17705/1CAIS.01324; Thompson DV, 2013, V77, P33, J MARKETING, DOI 10.1509/jm.11.0403; Tiwana A, 2008, V29, P251, STRATEGIC MANAGE J, DOI 10.1002/smj.666; Trainor KJ, 2014, V67, P1201, J BUS RES, DOI 10.1016/j.jbusres.2013.05.002; Trantopoulos K, 2017, V41, P287, MIS QUART, DOI 10.25300/MISQ/2017/41.1.15; Tsai WP, 1998, V41, P464, ACAD MANAGE J, DOI 10.2307/257085; Wagner HT, 2014, V31, P241, J MANAGE INFORM SYST, DOI 10.2753/MIS0742-1222310110; Wong TYT, 2016, V53, P336, INFORM MANAGE-AMSTER, DOI 10.1016/j.im.2015.09.005; Wu LW, 2015, V68, P2248, J BUS RES, DOI 10.1016/j.jbusres.2015.06.006; Wu SPJ, 2015, V39, P497, MIS QUART, DOI 10.25300/MISQ/2015/39.2.10; Yang X, 2016, V64, P760, COMPUT HUM BEHAV, DOI 10.1016/j.chb.2016.08.002; Ye H, 2018, V42, P165, MIS QUART, DOI 10.25300/MISQ/2018/12361; Zhang H, 2015, V52, P468, INFORM MANAGE-AMSTER, DOI 10.1016/j.im.2015.01.008; Zhang X, 2008, V116, P242, INT J PROD ECON, DOI 10.1016/j.ijpe.2008.09.004; Zheng HC, 2014, V51, P488, INFORM MANAGE-AMSTER, DOI 10.1016/j.im.2014.03.003|
NR- 72|
TC- 2|
Z9- 2|
U1- 8|
U2- 8|
PU- ELSEVIER|
PI- AMSTERDAM|
PA- RADARWEG 29, 1043 NX AMSTERDAM, NETHERLANDS|
SN- 0378-7206|
EI- 1872-7530|
J9- INFORM MANAGE-AMSTER|
JI- Inf. Manage|
PD- APR|
PY- 2020|
VL- 57|
IS- 3|
AR- 103200|
DI- 10.1016/j.im.2019.103200|
PG- 17|
WC- Computer Science, Information Systems; Information Science & Library Science; Management|
SC- Computer Science; Information Science & Library Science; Business & Economics|
GA- LF2YY|
UT- WOS:000527289700008|
JN- INFORMATION & MANAGEMENT, 2020, V57, N3, P222-239|
DA- 2020-05-20 ER ||

PT- J|
AU- Musiolik J; Markard J; Hekkere M; Furrer B|
AF- Musiolik Jorg; Markard, Jochen; Hekkere, Marko; Furrer, Bettina|
TI- Creating innovation systems: How resource constellations affect the strategies of system builders|
SO- TECHNOLOGICAL FORECASTING AND SOCIAL CHANGE|
LA- English|
DT- Article|
DE- Technological innovation system; System building; Resource constellations; Innovation management; Stationary fuel cells|
ID- INSTITUTIONAL ENTREPRENEURSHIP; BUILDING STRATEGIES; TECHNOLOGY; CAUSATION; CHAMPIONS; EVOLUTION; NETWORKS|
AB- Novel technologies require the support of larger technological innovation systems (TIS). A key feature of innovation systems are system resources - collective structures such as common standards, support programs, shared expectations or testing facilities all actors can use. System resources emerge either uncoordinated or as a result of strategic action by 'system builders'. In this paper we explore the conditions of system building. Taking a strategy perspective, we analyze how system building depends on resource constellations at a certain point in time. Drawing from research in the field of stationary fuel cells in Germany, we identify three generic modes, of system building: a) the "single mode", in which a system builder uses its own organizational resources to create a system resource, b) the "partner mode", in which a system builder joins forces with partners in order to co-create system resources, and c) the "intermediary mode", in which a system builder collaborates with other actors to set up an intermediary organization, which then works towards the creation of system resources. We show that the modes were chosen depending on i) what resources were initially available and ii) how they were distributed in the innovation system. Our paper contributes to a more differentiated understanding of system building in the TIS literature and beyond|
C1- [Musiolik, Jorg; Furrer, Bettina] Zurich Univ Appl Sci ZHAW, Inst Sustainable Dev, Technopk Str 2, CH-8401 Winterthur, Switzerland; [Markard, Jochen] Swiss Fed Inst Technol Zurich, Dept Management Technol & Econ, Weinbergstr 56-58, CH-8092 Zurich, Switzerland; [Hekkere, Marko] Univ Utrecht, Copernicus Inst Sustainable Dev & Innovat, Dept Innovat Studies, Heidelberglaan 2, NL-3584 CS Utrecht, Netherlands|
RP- Musiolik, J (reprint author), Zurich Univ Appl Sci ZHAW, Inst Sustainable Dev, Technopk Str 2, CH-8401 Winterthur, Switzerland|
EM- joerg.musiolik@zhaw.ch|
FU- Innosuisse [KTI 1155000154]|
FX- This research is part of the activities of SCCER CREST (Swiss Competence Center for Energy Research), which is financially supported by Innosuisse under Grant No. KTI 1155000154. The paper benefited from constructive inputs at the 7th International Sustainability Transitions Conference in Wuppertal. We also thank the special issue editors, Rainer Walz, and the anonymous reviewers for their support and comments|
CD- Andersson BA, 2000, V28, P1037, ENERG POLICY, DOI 10.1016/S0301-4215(00)00090-2; Bergek A, 2008, V37, P407, RES POLICY, DOI 10.1016/j.respol.2007.12.003; Carlsson B., 1997, TECHNOLOGICAL SYSTEM; de Ven AHV, 2005, V29, P365, MIS QUART; Dew N, 2008, V66, P37, J ECON BEHAV ORGAN, DOI 10.1016/j.jebo.2006.10.008; DiMaggio P.J., 1988, P3, I PATTERNS ORG CULTU; Dorado S, 2005, V26, P385, ORGAN STUD, DOI 10.1177/0170840605050873; EISENHARDT KM, 1989, V14, P532, ACAD MANAGE REV, DOI 10.2307/258557; ERICSSON W, 1989, IND VITALIZATION; Farla J, 2012, V79, P991, TECHNOL FORECAST SOC, DOI 10.1016/j.techfore.2012.02.001; Fichter K, 2009, V39, P357, R&D MANAGE, DOI 10.1111/j.1467-9310.2009.00562.x; Fligstein N, 1997, V40, P397, AM BEHAV SCI, DOI 10.1177/0002764297040004003; Garud R, 2003, V32, P277, RES POLICY, DOI 10.1016/S0048-7333(02)00100-2; Garud R, 2001, P1, LEAS ORG MAN SERIES; Garud R., 2005, P88, INNOVATING STRATEGY; Gustafsson R, 2016, V18, P28, INT J MANAG REV, DOI 10.1111/ijmr.12057; Hajek F, 2011, V14, P201, ENVIRON SCI POLICY, DOI 10.1016/j.envsci.2010.12.007; Hekkert MP, 2007, V74, P413, TECHNOL FORECAST SOC, DOI 10.1016/j.techfore.2006.03.002; Hellsmark H.R.A., 2010, UNFOLDING FORMATIVE; Hellsmark H, 2009, V37, P5597, ENERG POLICY, DOI 10.1016/j.enpol.2009.08.023; HOWELL JM, 1990, V35, P317, ADMIN SCI QUART, DOI 10.2307/2393393; Howells J, 2006, V35, P715, RES POLICY, DOI 10.1016/j.respol.2006.03.005; Hughes Thomas P, 1987, P51, SOCIAL CONSTRUCTION, DOI DOI 10.1177/030631289019001010; HUGHES TP, 1979, V20, P124, TECHNOL CULT, DOI 10.2307/3103115; Jacobsson S, 2000, V28, P625, ENERG POLICY, DOI 10.1016/S0301-4215(00)00041-0; Jacobsson S, 2004, V13, P815, IND CORP CHANGE, DOI 10.1093/icc/dth032; Kivimaa P, 2014, V43, P1370, RES POLICY, DOI 10.1016/j.respol.2014.02.007; Klerkx L, 2013, V33, P193, TECHNOVATION, DOI 10.1016/j.technovation.2013.03.002; Klerkx L, 2009, V76, P849, TECHNOL FORECAST SOC, DOI 10.1016/j.techfore.2008.10.001; Kukk P, 2015, V98, P47, TECHNOL FORECAST SOC, DOI 10.1016/j.techfore.2015.05.019; Kukk P, 2016, V45, P70, RES POLICY, DOI 10.1016/j.respol.2016.01.016; Leca B., 2008, P52, HARVARD BUSINESS SCH; LUNDGREN A, 1993, V5, P145, ADV INT MAR; LUNDGREN A, 1995, TECHNOLOGICAL INNOVA; Lynn LH, 1996, V25, P91, RES POLICY, DOI 10.1016/0048-7333(94)00817-5; Lyytinen K, 2002, V26, P149, TELECOMMUN POLICY, DOI 10.1016/S0308-5961(02)00006-X; Maguire S, 2004, V47, P657, ACAD MANAGE J, DOI 10.2307/20159610; Markard J, 2008, V20, P443, TECHNOL ANAL STRATEG, DOI 10.1080/09537320802141429; Markard J, 2008, V37, P596, RES POLICY, DOI 10.1016/j.respol.2008.01.004; Markard J, 2017, V118, P226, TECHNOL FORECAST SOC, DOI 10.1016/j.techfore.2017.02.023; Miles M.B., 1984, QUALITATIVE DATA ANA; Musiolik J., 2012, P129, SYSTEMBLICK INNOVATI; Musiolik J, 2012, V79, P1032, TECHNOL FORECAST SOC, DOI 10.1016/j.techfore.2012.01.003; Musiolik J, 2011, V39, P1909, ENERG POLICY, DOI 10.1016/j.enpol.2010.12.052; Polley D. E., 1999, INNOVATION JOURNEY; Rao H, 1998, V103, P912, AM J SOCIOL, DOI 10.1086/231293; Ruef A, 2010, V22, P317, TECHNOL ANAL STRATEG, DOI 10.1080/09537321003647354; Sarasvathy S. D., 2008, EFFECTUATION ELEMENT; Sarasvathy SD, 2001, V26, P243, ACAD MANAGE REV, DOI 10.2307/259121; Sarasvathy SD, 2005, V15, P533, J EVOL ECON, DOI 10.1007/s00191-005-0264-x; Suarez FF, 2004, V33, P271, RES POLICY, DOI 10.1016/j.respol.2003.07.001; Summerton J., 1994, CHANGING LARGE TECHN; Surrs RAA, 2009, V76, P1003, TECHNOL FORECAST SOC, DOI 10.1016/j.techfore.2009.03.002; Van de Ven A. H., 1993, V10, P23, Journal of Engineering and Technology Management, DOI 10.1016/0923-4748(93)90057-P; VANDEVEN AH, 1993, V8, P211, J BUS VENTURING, DOI 10.1016/0883-9026(93)90028-4; Vasudeva G, 2009, V38, P1248, RES POLICY, DOI 10.1016/j.respol.2009.05.006; West J, 2003, V32, P1259, RES POLICY, DOI 10.1016/S0048-7333(03)00052-0; Wiltbank R, 2006, V27, P981, STRATEGIC MANAGE J, DOI 10.1002/smj.555; Yin RK, 1994, CASE STUDY RES DESIG|
NR- 59|
TC- 7|
Z9- 7|
U1- 0|
U2- 0|
PU- ELSEVIER SCIENCE INC|
PI- NEW YORK|
PA- STE 800, 230 PARK AVE, NEW YORK, NY 10169 USA|
SN- 0040-1625|
EI- 1873-5509|
J9- TECHNOL FORECAST SOC|
JI- Technol. Forecast. Soc. Chang|
PD- APR|
PY- 2020|
VL- 153|
AR- UNSP 119209|
DI- 10.1016/j.techfore.2018.02.002|
PG- 13|
WC- Business; Regional & Urban Planning|
SC- Business & Economics; Public Administration|
GA- LF4CK|
UT- WOS:000527366500001|
OA- Green Published|
JN- TECHNOLOGICAL FORECASTING AND SOCIAL CHANGE, 2020, V153, N3, P222-239|
DA- 2020-05-20 ER ||

PT- J|
AU- Sakellariou E; Karantinou K; Goffin K|
AF- Sakellariou Evy; Karantinou, Kalipso; Goffin, Keith|
TI- From user insights to user foresights: Applying video-based ethnographic narratives and user innovation in NPD|
SO- TECHNOLOGICAL FORECASTING AND SOCIAL CHANGE|
LA- English|
DT- Article|
ID- STRATEGIC FORESIGHT; FRONT-END; CORPORATE FORESIGHT; CO-CREATION; LEAD USERS; PERFORMANCE; CUSTOMERS; CONSUMERS; PRODUCTS; STORIES|
C1- [Sakellariou, Evy] Kingston Univ London, Kingston Hill, Kingston Upon Thames KT2 7LB, Surrey, England; [Karantinou, Kalipso] Athens Univ Econ & Business, 28Is Oktovriou 76, Athina 10434, Greece; [Goffin, Keith] Stockholm Sch Econ, Sveavagen 65, S-11383 Stockholm, Sweden; [Goffin, Keith] Cranfield Sch Management, Coll Rd, Bedford MK43 0AL, England|
RP- Sakellariou, E (reprint author), Kingston Univ London, Kingston Hill, Kingston Upon Thames KT2 7LB, Surrey, England|
EM- e.sakellariou@kingston.ac.uk|
CD- Agar M., 1996, PROFESSIONAL STRANGE; Altheide D. L., 1994, P485, HDB QUALITATIVE RES; Amabile TM, 2016, V36, P157, RES ORGAN BEHAV, DOI 10.1016/j.riob.2016.10.001; AMABILE TM, 1988, V10, P123, RES ORGAN BEHAV; Angelillo C., 2009, P189, VIDEO RES LEARNING S; Arnould E., 2014, V55, P55, MIT SLOAN MANAGE REV; ARNOULD EJ, 1994, V31, P484, J MARKETING RES, DOI 10.2307/3151878; Belk RW, 2005, V8, P128, QUAL MARK RES, DOI 10.1108/13522750510592418; Bilgram V, 2008, V12, P419, INT J INNOV MANAG, DOI 10.1142/S1363919608002096; Boe-Lillegraven S, 2015, V101, P62, TECHNOL FORECAST SOC, DOI 10.1016/j.techfore.2014.07.014; Boston Consulting Group, 2016, BENCHM SURV TURN CUS; Brem A., 2018, V15, P75, INT J INNOV TECHNOL; Brem A., 2015, V16, P182, P INT C PURS INN LEA; Brem A, 2019, V144, P348, TECHNOL FORECAST SOC, DOI 10.1016/j.techfore.2017.11.020; BRUNER J, 1991, V18, P1, CRIT INQUIRY, DOI 10.1086/448619; Callahan J, 2004, V34, P107, R&D MANAGE, DOI 10.1111/j.1467-9310.2004.00327.x; Cayla J, 2013, V77, P1, J MARKETING, DOI 10.1509/jm.12.0471; Cooper R., 2008, P1, PDMA VISIONS MAGAZIN; Cooper R. G., 2007, V51, P47, RES TECHNOL MANAGE; Creusen M, 2013, V55, P81, INT J MARKET RES, DOI 10.2501/IJMR-2013-008; Crews C, 2015, V58, P50, RES TECHNOL MANAGE, DOI 10.5437/08956308X5806007; Crotty M., 1998, FDN SOCIAL RES MEANI; Dahan E., 2000, V4, P1, HDB MARKETING; DAMA, 2013, DEF DAT QUAL DIM; Deszca G, 1999, V17, P613, J OPER MANAG, DOI 10.1016/S0272-6963(99)00017-0; Durst C, 2015, V97, P91, TECHNOL FORECAST SOC, DOI 10.1016/j.techfore.2014.01.005; Fisher W, 1987, HUMAN COMMUNICATION; Fuller J, 2011, V41, P259, R&D MANAGE, DOI 10.1111/j.1467-9310.2011.00640.x; Fursov K, 2017, V118, P153, TECHNOL FORECAST SOC, DOI 10.1016/j.techfore.2017.02.016; Gassmann O, 2006, V36, P223, R&D MANAGE, DOI 10.1111/j.1467-9310.2006.00437.x; Gaydos HL, 2005, V49, P254, J ADV NURS; Goffin K, 2012, V55, P45, RES TECHNOL MANAGE, DOI 10.5437/08956308X5504063; Griffin A., 1993, V12, P1, WINTER; Heath C., 2010, P99, QUALITATIVE RES PRAC; Heger T, 2012, V79, P819, TECHNOL FORECAST SOC, DOI 10.1016/j.techfore.2011.11.003; Hienerth C, 2006, V36, P273, R&D MANAGE, DOI 10.1111/j.1467-9310.2006.00430.x; Hienerth C, 2017, V34, P3, J PROD INNOVAT MANAG, DOI 10.1111/jpim.12318; Hienerth C, 2014, V43, P190, RES POLICY, DOI 10.1016/j.respol.2013.07.010; Iden J, 2017, V116, P87, TECHNOL FORECAST SOC, DOI 10.1016/j.techfore.2016.11.002; Im S, 2004, V68, P114, J MARKETING, DOI 10.1509/jmkg.68.2.114.27788; Jensen H, 2015, P2, MINN REV, DOI 10.1215/00265667-3144162; Jeppesen LB, 2003, V15, P363, TECHNOL ANAL STRATEG, DOI 10.1080/09537320310001601531; Jewitt C., 2012, INTRO USING VIDEO RE; Karkkainen H, 2001, V31, P391, R&D MANAGE, DOI 10.1111/1467-9310.00227; Kozinets RV, 2006, P335, HANDBOOK OF QUALITATIVE RESEARCH METHODS IN MARKETING; Kristensson P, 2004, V21, P4, J PROD INNOVAT MANAG, DOI 10.1111/j.0737-6782.2004.00050.x; Kristensson P, 2010, V19, P147, CREAT INNOV MANAG, DOI 10.1111/j.1467-8691.2010.00552.x; Leonard D, 1997, V75, P102, HARVARD BUS REV; Luthje C, 2004, V34, P553, R&D MANAGE, DOI 10.1111/j.1467-9310.2004.00362.x; McKinsey, 2012, 8 ESS INN PERF; MCQUILLAN M, 2000, NARRATIVE READER; Miles M.B., 1984, QUALITATIVE DATA ANA; MOLBAK K, 2015, V20, EUROSURVEILLANCE; Moretti F, 2019, V16, INT J INNOV TECHNOL, DOI 10.1142/S0219877019500123; Morris MW, 1999, V24, P781, ACAD MANAGE REV, DOI 10.2307/259354; Plowman T., 2009, V13, P20, INTEL TECHNOLOGY J; Poolton J., 2000, V15, P795, J MANAGE PSYCHOL; Porter M.E., 1985, P49, COMPETITIVE ADVANTAG; Propp V., 1984, THEORY HIST LIT; Prugl R, 2006, V36, P237, R&D MANAGE, DOI 10.1111/j.1467-9310.2006.00433.x; R&D Trends Forecast, 2019, P21, INNOV RES INTERCHANG; Ramage J., 1998, WRITING ARGUMENTS; Rayna T, 2015, V37, P90, J ENG TECHNOL MANAGE, DOI 10.1016/j.jengtecman.2015.07.002; Reckwitz A., 2002, V5, P243, EUR J SOC THEORY, DOI DOI 10.1177/13684310222225432; Rohrbeck R, 2018, V129, P105, TECHNOL FORECAST SOC, DOI 10.1016/j.techfore.2017.12.013; Rohrbeck R, 2011, V78, P231, TECHNOL FORECAST SOC, DOI 10.1016/j.techfore.2010.06.019; Rosenthal SR, 2006, V23, P215, J PROD INNOVAT MANAG, DOI 10.1111/j.1540-5885.2006.00195.x; Sakellariou E, 2017, V26, P353, CREAT INNOV MANAG, DOI 10.1111/caim.12237; Schreier M, 2008, V25, P331, J PROD INNOVAT MANAG, DOI 10.1111/j.1540-5885.2008.00305.x; Schreier M, 2007, V18, P15, MARKET LETT, DOI 10.1007/s11002-006-9009-3; SCHULTZ D, 2013, V25, P16, MARKETING INSIGHTS; Schuurman D., 2015, BRIDGING GAP OPEN US; Schweisfurth TG, 2016, V46, P107, R&D MANAGE, DOI 10.1111/radm.12103; Schweitzer N, 2019, V144, P49, TECHNOL FORECAST SOC, DOI 10.1016/j.techfore.2019.04.004; Slaughter RA, 2018, V20, P443, FORESIGHT, DOI 10.1108/FS-08-2018-098; Stock RM, 2015, V32, P389, J PROD INNOVAT MANAG, DOI 10.1111/jpim.12201; Thomke S, 2002, V80, P74, HARVARD BUS REV; Tirabeni L., 2018, V16, P4, INT J INNOV TECHNOL; Tomes A, 1998, V18, P79, TECHNOVATION, DOI 10.1016/S0166-4972(97)00080-1; Vecchiato R, 2015, V101, P25, TECHNOL FORECAST SOC, DOI 10.1016/j.techfore.2014.08.016; Vecchiato R, 2012, V14, P387, FORESIGHT, DOI 10.1108/14636681211269879; von Hippel E, 1999, V77, P47, HARVARD BUS REV; Voros J., 2003, V5, P10, Foresight, DOI 10.1108/14636680310698379; Wolcott, 1995, THE ART OF FIELDWORK|
NR- 84|
TC- 0|
Z9- 0|
U1- 1|
U2- 1|
PU- ELSEVIER SCIENCE INC|
PI- NEW YORK|
PA- STE 800, 230 PARK AVE, NEW YORK, NY 10169 USA|
SN- 0040-1625|
EI- 1873-5509|
J9- TECHNOL FORECAST SOC|
JI- Technol. Forecast. Soc. Chang|
PD- APR|
PY- 2020|
VL- 153|
AR- UNSP 119873|
DI- 10.1016/j.techfore.2019.119873|
PG- 17|
WC- Business; Regional & Urban Planning|
SC- Business & Economics; Public Administration|
GA- LF4CK|
UT- WOS:000527366500016|
JN- TECHNOLOGICAL FORECASTING AND SOCIAL CHANGE, 2020, V153, N3, P222-239|
DA- 2020-05-20 ER ||

PT- J|
AU- Li AQ; Kumar M; Claes B; Found P|
AF- Li Ai Qiang; Kumar, Maneesh; Claes, Bjorn; Found, Pauline|
TI- The state-of-the-art of the theory on Product-Service Systems|
SO- INTERNATIONAL JOURNAL OF PRODUCTION ECONOMICS|
LA- English|
DT- Review|
DE- Review of reviews; Product-service systems; Servitisation; Productisation; Value co-creation; Systems approach|
ID- VALUE CO-CREATION; INTEGRATED PRODUCT; BUSINESS MODEL; MANUFACTURING COMPANIES; BUILDING THEORY; SERVITIZATION; INNOVATION; TRANSITION; MANAGEMENT; CUSTOMER|
AB- Product-Service Systems (PSS) terminology is becoming increasingly common across management disciplines. Despite rapid growth in the number of PSS publications, relatively little attention has been dedicated to advancing the theoretical underpinnings required for robust PSS research. This paper aims to address this issue through a two-stage systematic review. Initially, we conducted a first-stage 'review of reviews' to set up a broad database for the preliminary understanding of PSS evolution and its theoretical progress. Subsequently, we undertook a second-stage review to explore the use of different theories for developing PSS research. We identify four clusters of theories and illustrate how they underpin ten distinct research themes and a systems approach in PSS. We then construct a framework of five theoretical lenses (identity, competence, efficiency, power and systems) that guide theory development discussion in PSS research. We argue that further research would benefit from adopting a systems approach that explores the interactions in PSS and favors interdisciplinary theory development. More studies on productisation and comparable studies between servitisation and productisation are also encouraged, for example, between industrial and consumer products and between B2B and B2C models|
C1- [Li, Ai Qiang; Found, Pauline] Univ Buckingham, Buckingham Business Sch, Buckingham, England; [Kumar, Maneesh; Found, Pauline] Cardiff Univ, Cardiff Business Sch, Cardiff, Wales; [Claes, Bjorn] Open Univ, Business Sch, Milton Keynes, Bucks, England|
RP- Li, AQ (reprint author), Univ Buckingham, Buckingham Business Sch, Buckingham, England|
EM- brightfutureli309@gmail.com|
CD- Agri J., 1999, SELLING FUNCTIONS; Amor M. Ben, 2018, J CLEAN PROD; Annarelli A, 2016, V139, P1011, J CLEAN PROD, DOI 10.1016/j.jclepro.2016.08.061; Ayala NF, 2017, V193, P538, INT J PROD ECON, DOI 10.1016/j.ijpe.2017.08.019; Baines TS, 2007, V221, P1543, P I MECH ENG B-J ENG, DOI 10.1243/09544054JEM858; Baines TS, 2009, V20, P547, J MANUF TECHNOL MANA, DOI 10.1108/17410380910960984; Baines T, 2017, V37, P256, INT J OPER PROD MAN, DOI 10.1108/IJOPM-06-2015-0312; Baines T, 2014, V34, P2, INT J OPER PROD MAN, DOI 10.1108/IJOPM-02-2012-0086; Bankole O.O., 2012, INT J COMPUT INTEGR; Bartolomeo M, 2003, V11, P829, J CLEAN PROD, DOI 10.1016/S0959-6526(02)00157-9; Becker-Leifhold CV, 2018, V199, P781, J CLEAN PROD, DOI 10.1016/j.jclepro.2018.06.296; Benedettini O, 2015, V35, P946, INT J OPER PROD MAN, DOI 10.1108/IJOPM-02-2014-0052; Berkovich M, 2011, V3, P369, BUS INFORM SYST ENG+, DOI 10.1007/s12599-011-0192-2; Bertoni A, 2016, V15, P42, CIRP J MANUF SCI TEC, DOI 10.1016/j.cirpj.2016.04.008; Biege S, 2012, V32, P932, INT J OPER PROD MAN, DOI 10.1108/01443571211253137; Bigdeli AZ, 2017, V27, P12, COMPET REV, DOI 10.1108/CR-03-2015-0015; Bohm E, 2017, V60, P101, IND MARKET MANAG, DOI 10.1016/j.indmarman.2016.04.007; Boehm M, 2013, V51, P245, J CLEAN PROD, DOI 10.1016/j.jclepro.2013.01.019; Brax S., 2005, V15, P142, MANAG SERV QUAL, DOI [10.1108/09604520510585334, DOI 10.1108/09604520510585334]; Brax SA, 2017, V37, P686, INT J OPER PROD MAN, DOI 10.1108/IJOPM-03-2017-0191; Brax SA, 2017, V60, P17, IND MARKET MANAG, DOI 10.1016/j.indmarman.2016.04.014; Briscoe G, 2012, V30, P418, EUR MANAG J, DOI 10.1016/j.emj.2012.06.004; Bustinza OF, 2017, V192, P1, INT J PROD ECON, DOI 10.1016/j.ijpe.2017.08.017; Buxton I, 1997, V15, P116, BT TECHNOL J, DOI 10.1023/A:1018642320546; Catulli M, 2017, V141, P1186, J CLEAN PROD, DOI 10.1016/j.jclepro.2016.09.187; Cavalieri S, 2012, V63, P278, COMPUT IND, DOI 10.1016/j.compind.2012.02.006; Ceci F, 2013, V7, P395, INT J BUSINESS SYSTE, DOI DOI 10.1504/IJBSR.2013.056705; Ceci F, 2011, V20, P91, IND CORP CHANGE, DOI 10.1093/icc/dtq069; Ceci F, 2008, V15, P277, IND INNOV, DOI 10.1080/13662710802040879; Ceschin F, 2013, V45, P74, J CLEAN PROD, DOI 10.1016/j.jclepro.2012.05.034; Chakkol M, 2018, V38, P579, INT J OPER PROD MAN, DOI 10.1108/IJOPM-01-2016-0052; Chen KH, 2016, V172, P54, INT J PROD ECON, DOI 10.1016/j.ijpe.2015.11.004; Claes B., 2010, POMS 21 ANN C VANC B; Coreynen W, 2017, V60, P42, IND MARKET MANAG, DOI 10.1016/j.indmarman.2016.04.012; Corley KG, 2011, V36, P12, ACAD MANAGE REV, DOI 10.5465/amr.2009.0486; Davies A, 2006, V47, P39, MIT SLOAN MANAGE REV; Diaz-Garrido E, 2018, V48, P1, J ENG TECHNOL MANAGE, DOI 10.1016/j.jengtecman.2018.01.005; Durugbo C, 2013, V51, P598, INT J PROD RES, DOI 10.1080/00207543.2012.658529; Eloranta V, 2015, V26, P394, J SERV MANAGE, DOI 10.1108/JOSM-12-2013-0359; Fang E, 2008, V72, P1, J MARKETING, DOI 10.1509/jmkg.72.5.1; Falagas ME, 2008, V22, P338, FASEB J, DOI 10.1096/fj.07-9492LSF; Floricel S, 1998, V16, P193, INT J TECHNOL MANAGE, DOI 10.1504/IJTM.1998.002648; Forkmann S, 2017, V20, P275, J SERV RES-US, DOI 10.1177/1094670517706160; Forkmann S, 2017, V60, P151, IND MARKET MANAG, DOI 10.1016/j.indmarman.2016.05.001; Gebauer H., 2005, V23, P14, European Management Journal, DOI 10.1016/j.emj.2004.12.006; Gebauer H, 2016, P32, UNIVERSIA BUS REV; Goduscheit RC, 2018, V35, P701, J PROD INNOVAT MANAG, DOI 10.1111/jpim.12461; GOEDKOOP MJ, 1999, PRODUCT SERVICE SYST; Green MH, 2017, V192, P40, INT J PROD ECON, DOI 10.1016/j.ijpe.2017.01.009; Grubic T, 2014, V25, P100, J MANUF TECHNOL MANA, DOI 10.1108/JMTM-05-2012-0056; Hakanen T, 2014, V43, P1195, IND MARKET MANAG, DOI 10.1016/j.indmarman.2014.08.002; Harkonen J, 2017, V28, P936, J SERV MANAGE, DOI 10.1108/JOSM-09-2016-0263; Harkonen J, 2015, V164, P65, INT J PROD ECON, DOI 10.1016/j.ijpe.2015.02.024; Hinterberger F., 1994, INCREASING RESOURCE; Jing Hua Li, 2015, Policy and Management, V15, P311, International Journal of Technology; Jinghua Li, 2017, Policy and Management, V17, P240, International Journal of Technology; Johnson M, 2008, V114, P27, INT J PROD ECON, DOI 10.1016/j.ijpe.2007.09.011; Josephson BW, 2016, V19, P142, J SERV RES-US, DOI 10.1177/1094670515600422; Koskinen Kaj U., 2011, V3, P91, International Journal of Project Organisation and Management, DOI 10.1504/IJPOM.2011.038866; Kowalkowski C, 2017, V60, P82, IND MARKET MANAG, DOI 10.1016/j.indmarman.2016.10.015; Kowalkowski C, 2015, V45, P59, IND MARKET MANAG, DOI 10.1016/j.indmarman.2015.02.016; Kuijken B, 2017, V60, P33, IND MARKET MANAG, DOI 10.1016/j.indmarman.2016.04.013; Lahy A, 2018, V56, P2233, INT J PROD RES, DOI 10.1080/00207543.2017.1367861; Lang CM, 2018, V22, P571, J FASH MARK MANAG, DOI 10.1108/JFMM-12-2017-0142; Lee S, 2015, V80, P159, COMPUT IND ENG, DOI 10.1016/j.cie.2014.12.005; Lee S, 2012, V32, P173, J CLEAN PROD, DOI 10.1016/j.jclepro.2012.03.032; Lee S, 2016, V173, P43, INT J PROD ECON, DOI 10.1016/j.ijpe.2015.12.003; Lenka S, 2018, V88, P328, J BUS RES, DOI 10.1016/j.jbusres.2017.11.021; Lenka S, 2018, V38, P810, INT J OPER PROD MAN, DOI 10.1108/IJOPM-09-2016-0542; Lenka S, 2017, V34, P92, PSYCHOL MARKET, DOI 10.1002/mar.20975; Leoni L., 2015, 25 ANN RESER C INN S; LEVITT T, 1983, V61, P87, HARVARD BUS REV; Lewis MW, 1999, V24, P672, ACAD MANAGE REV, DOI 10.2307/259348; Li AQ, 2017, V64, P79, PROC CIRP, DOI 10.1016/j.procir.2017.05.002; Li H, 2017, V47, P537, IEEE T SYST MAN CY-S, DOI 10.1109/TSMC.2015.2507407; Lightfoot H, 2013, V33, P1408, INT J OPER PROD MAN, DOI 10.1108/IJOPM-07-2010-0196; Liinamaa J, 2016, V59, P37, IND MARKET MANAG, DOI 10.1016/j.indmarman.2016.05.032; Lindahl M, 2014, V64, P288, J CLEAN PROD, DOI 10.1016/j.jclepro.2013.07.047; Lindhult E, 2018, V12, P457, SERV BUS, DOI 10.1007/s11628-018-0361-1; Lutjen H, 2017, V192, P106, INT J PROD ECON, DOI 10.1016/j.ijpe.2017.03.021; Luoto S, 2017, V60, P89, IND MARKET MANAG, DOI 10.1016/j.indmarman.2016.04.008; Luotola H, 2017, V65, P59, IND MARKET MANAG, DOI 10.1016/j.indmarman.2017.05.004; Martin-Pena ML, 2018, V27, P91, STRATEG CHANG, DOI 10.1002/jsc.2184; Martin-Pena ML, 2017, V43, P83, J ENG TECHNOL MANAGE, DOI 10.1016/j.jengtecman.2017.01.005; Martinez V, 2017, V192, P66, INT J PROD ECON, DOI 10.1016/j.ijpe.2016.12.030; Meijkamp R., 1998, V7, P234, BUSINESS STRATEGY EN, DOI DOI 10.1002/(SICI)1099-0836(199809)7:4<234::AID-BSE159>3.0.CO;2-A; Mont O., 2000, PRODUCT SERVICE SYST; Mont OK, 2002, V10, P237, J CLEAN PROD, DOI 10.1016/S0959-6526(01)00039-7; Mu H, 2017, V55, P430, INT J PROD RES, DOI 10.1080/00207543.2016.1184347; Mylan J, 2015, V97, P13, J CLEAN PROD, DOI 10.1016/j.jclepro.2014.01.065; Neely A., 2008, V1, P103, OPERATIONS MANAGEMEN, DOI DOI 10.1007/S12063-009-0015-5; Ng ICL, 2013, V42, P730, IND MARKET MANAG, DOI 10.1016/j.indmarman.2013.05.009; Ng ICL, 2009, V27, P377, EUR MANAG J, DOI 10.1016/j.emj.2009.05.002; Nishino N., 2014, V65, P168, J JPN IND MANAG ASS; Nordin F, 2010, V21, P441, J SERV MANAGE, DOI 10.1108/09564231011066105; Nudurupati SS, 2016, V26, P745, J SERV THEOR PRACT, DOI 10.1108/JSTP-02-2015-0045; Oliva R, 2003, V14, P160, INT J SERV IND MANAG, DOI 10.1108/09564230310474138; Park Y, 2012, V29, P528, J ENG TECHNOL MANAGE, DOI 10.1016/j.jengtecman.2012.08.002; Pawar KS, 2009, V29, P468, INT J OPER PROD MAN, DOI 10.1108/01443570910953595; Pigosso DCA, 2016, V15, P33, CIRP J MANUF SCI TEC, DOI 10.1016/j.cirpj.2016.04.003; Piscicelli L, 2015, V97, P21, J CLEAN PROD, DOI 10.1016/j.jclepro.2014.07.032; Pittaway L, 2004, V5-6, P137, INT J MANAG REV, DOI 10.1111/j.1460-8545.2004.00101.x; Plepys A, 2015, V97, P117, J CLEAN PROD, DOI 10.1016/j.jclepro.2014.04.029; Porter M, 2014, P61, SPRINGERBRIEF CASE, DOI 10.1007/978-3-319-01463-0_10; Porter ME, 2015, V93, P96, HARVARD BUS REV, DOI 10.141195/978-989-26-0892-1; POSSELT T, 2017, V9, P85, J COMPETENCES; Powers TL, 2016, V56, P14, IND MARKET MANAG, DOI 10.1016/j.indmarman.2016.03.006; Qu M, 2016, V77, P1, COMPUT IND, DOI 10.1016/j.compind.2015.12.004; QUINN JB, 1990, V68, P58, HARVARD BUS REV; Rabetino R, 2018, V38, P350, INT J OPER PROD MAN, DOI 10.1108/IJOPM-03-2017-0175; Raddats C, 2017, V37, P382, INT J OPER PROD MAN, DOI 10.1108/IJOPM-08-2015-0512; Raddats C, 2010, V39, P1334, IND MARKET MANAG, DOI 10.1016/j.indmarman.2010.03.002; Randall WS, 2014, V44, P113, INT J PHYS DISTR LOG, DOI 10.1108/IJPDLM-11-2012-0331; RATHMELL JM, 1966, V30, P32, J MARKETING, DOI 10.2307/1249496; Reim W, 2015, V97, P61, J CLEAN PROD, DOI 10.1016/j.jclepro.2014.07.003; Reinartz W, 2008, V86, P90, HARVARD BUS REV; Rexfelt O, 2009, V20, P674, J MANUF TECHNOL MANA, DOI 10.1108/17410380910961055; Robinson W, 2016, V59, P37, RES TECHNOL MANAGE, DOI 10.1080/08956308.2016.1161405; Rondini A., 2017, P1, INT J PROD RES; Rymaszewska A, 2017, V192, P92, INT J PROD ECON, DOI 10.1016/j.ijpe.2017.02.016; Sabbagh O., 2016, P1, TOTAL QUAL MANAGE; Sakao T, 2013, V22, P421, J SYST SCI SYST ENG, DOI 10.1007/s11518-013-5233-6; Sakao T, 2009, V20, P754, J MANUF TECHNOL MANA, DOI 10.1108/17410380910961082; Salminen RT, 2014, V29, P562, J BUS IND MARK, DOI 10.1108/JBIM-09-2013-0197; Salonen A, 2015, V51, P171, IND MARKET MANAG, DOI 10.1016/j.indmarman.2015.05.002; Salonen A, 2011, V40, P683, IND MARKET MANAG, DOI 10.1016/j.indmarman.2011.05.005; Santos FA, 2005, V16, P491, ORGAN SCI, DOI 10.1287/orsc.1050.0152; Schmenner RW, 2009, V29, P431, INT J OPER PROD MAN, DOI 10.1108/01443570910953577; Schmidt DM, 2016, V15, P82, CIRP J MANUF SCI TEC, DOI 10.1016/j.cirpj.2016.04.002; Settanni E, 2017, V186, P21, INT J PROD ECON, DOI 10.1016/j.ijpe.2017.01.018; Shauger Jennifer J., 2016, V7, P189, International Journal of System of Systems Engineering; Sjodin DR, 2016, V56, P108, IND MARKET MANAG, DOI 10.1016/j.indmarman.2016.03.013; Smith M, 2008, V17, P341, BUSINESS STRATEGY EN, DOI [DOI 10.1002/BSE.550, 10.1002/bse.550]; Sousa R, 2017, V37, P444, INT J OPER PROD MAN, DOI 10.1108/IJOPM-11-2015-0696; Sousa-Zomer TT, 2016, V15, P74, CIRP J MANUF SCI TEC, DOI 10.1016/j.cirpj.2016.04.004; Spring M, 2013, V42, P59, IND MARKET MANAG, DOI 10.1016/j.indmarman.2012.11.006; Spring M, 2009, V29, P444, INT J OPER PROD MAN, DOI 10.1108/01443570910953586; Stacey PK, 2015, V40, P85, DESIGN STUD, DOI 10.1016/j.destud.2015.06.001; Tongur S, 2014, V34, P525, TECHNOVATION, DOI 10.1016/j.technovation.2014.02.006; Tranfield D, 2003, V14, P207, BRIT J MANAGE, DOI 10.1111/1467-8551.00375; Tukker A., 2004, V13, P246, EXPERIENCES SUSPRONE, DOI DOI 10.1002/BSEA14.AVAILABLE; Tukker A, 2006, V14, P1552, J CLEAN PROD, DOI 10.1016/j.jclepro.2006.01.022; Tukker A, 2015, V97, P76, J CLEAN PROD, DOI 10.1016/j.jclepro.2013.11.049; Turunen T, 2014, V32, P603, EUR MANAG J, DOI 10.1016/j.emj.2013.11.002; Ulaga W, 2011, V75, P5, J MARKETING, DOI 10.1509/jm.09.0395; Valtakoski A, 2017, V60, P138, IND MARKET MANAG, DOI 10.1016/j.indmarman.2016.04.009; Vandermerwe S., 1988, V6, P314, EUROPEAN MANAGEMENT, DOI DOI 10.1016/0263-2373(88)90033-3; Vasantha G.V.A., 2015, J INDIAN I SCI; Vasantha GVA, 2012, V23, P635, J ENG DESIGN, DOI 10.1080/09544828.2011.639712; Velamuri V.K., 2011, V61, P3, J BETRIEBSWIRTSCH, DOI DOI 10.1007/S11301-011-0070-5; Visnjic I, 2017, V192, P169, INT J PROD ECON, DOI 10.1016/j.ijpe.2016.12.008; Visnjic Kastalli I, 2013, V31, P169, J OPER MANAG, DOI 10.1016/j.jom.2013.02.001; Walker H, 2015, V35, P1182, INT J OPER PROD MAN, DOI 10.1108/IJOPM-02-2014-0089; Wang PP, 2011, V49, P6863, INT J PROD RES, DOI 10.1080/00207543.2010.535862; Weeks R, 2015, V43, P97, TECHNOL SOC, DOI 10.1016/j.techsoc.2015.09.003; WHITE AL, 1999, SERVICIZING QUIET TR; Wibowo A, 2016, V3, P561, ADV TRANSDISCIPL ENG, DOI 10.3233/978-1-61499-668-2-561; Windahl C, 2006, V35, P806, IND MARKET MANAG, DOI 10.1016/j.indmarman.2006.05.010; Wise R, 1999, V77, P133, HARVARD BUS REV; Worm S, 2017, V45, P490, J ACAD MARKET SCI, DOI 10.1007/s11747-017-0529-6; Xing K, 2013, V43, P93, J CLEAN PROD, DOI 10.1016/j.jclepro.2012.11.052; Zaring O., 2001, CREATING ECOEFFICIEN; Zhang WR, 2017, V65, P217, IND MARKET MANAG, DOI 10.1016/j.indmarman.2017.06.003; Zhang W, 2017, V55, P3542, INT J PROD RES, DOI 10.1080/00207543.2017.1305131; Zhong HP, 2014, V7, P1447, J IND ENG MANAG-JIEM, DOI 10.3926/jiem.1221; Ziaee Bigdeli A., 2018, PROD PLAN CONTROL|
NR- 166|
TC- 2|
Z9- 2|
U1- 4|
U2- 4|
PU- ELSEVIER|
PI- AMSTERDAM|
PA- RADARWEG 29, 1043 NX AMSTERDAM, NETHERLANDS|
SN- 0925-5273|
EI- 1873-7579|
J9- INT J PROD ECON|
JI- Int. J. Prod. Econ|
PD- APR|
PY- 2020|
VL- 222|
AR- UNSP 107491|
DI- 10.1016/j.ijpe.2019.09.012|
PG- 15|
WC- Engineering, Industrial; Engineering, Manufacturing; Operations Research & Management Science|
SC- Engineering; Operations Research & Management Science|
GA- LC4UP|
UT- WOS:000525321500023|
JN- INTERNATIONAL JOURNAL OF PRODUCTION ECONOMICS, 2020, V222, N3, P222-239|
DA- 2020-05-20 ER ||

PT- J|
AU- Butler MJR; Ferlie E|
AF- Butler Michael J. R; Ferlie, Ewan|
TI- Developing Absorptive Capacity Theory for Public Service Organizations: Emerging UK Empirical Evidence|
SO- BRITISH JOURNAL OF MANAGEMENT|
LA- English|
DT- Article|
ID- MIDDLE MANAGERS; CO-CREATION; KNOWLEDGE; ANTECEDENTS; INNOVATION; STRATEGY; VIEW; FIRM; MICROFOUNDATIONS; IMPLEMENTATION|
AB- A strong public policy focus on high performance means that utilizing management knowledge effectively is at a premium for UK public service organizations. This study empirically examined two English public agencies to explore the inter-sectoral transfer of a strategic management model originally developed in the private sector - absorptive capacity - which is one way of conceptualizing an organizational competence in such knowledge mobilization. Two theoretical contributions are made. First, a new absorptive capacity framework for public service organizations is developed which recognizes the participation of public agency project teams during an innovation process proceeding over time with phases of co-creation, testing, metamorphosis and diffusion. Second, our novel framework modifies an early influential model of absorptive capacity. Counter to this model, we argue that realized absorptive capacity requires agency from skilled and embedded actors to turn 'curbing routines' into 'enabling routines' in all four stages. Project (middle) managers have flexibility in their roles to seize episodic moments of opportunity to innovate and achieve service delivery goals, and to build absorptive capacity capability. Absorptive capacity capability develops organically over time. Future research directions are discussed|
C1- [Butler, Michael J. R.] Aston Univ, Aston Business Sch, Birmingham B4 7ET, W Midlands, England; [Ferlie, Ewan] Kings Business Sch, 30 Aldwych, London WC2B 4BG, England|
RP- Butler, MJR (reprint author), Aston Univ, Aston Business Sch, Birmingham B4 7ET, W Midlands, England|
EM- m.j.r.butler@aston.ac.uk|
CD- [Anonymous], 2013, RES189250025 ESRC; Barley SR, 1997, V18, P93, ORGAN STUD, DOI 10.1177/017084069701800106; BARNEY J, 1991, V17, P99, J MANAGE, DOI 10.1177/014920639101700108; Barney J. B., 2007, RESOURCE BASED THEOR; Beliveau J, 2013, V33, P1345, SERV IND J, DOI 10.1080/02642069.2013.815738; Bryson JM, 2007, V67, P702, PUBLIC ADMIN REV, DOI 10.1111/j.1540-6210.2007.00754.x; Bryson JM, 2010, V40, P495, AM REV PUBLIC ADM, DOI 10.1177/0275074010370361; Butler M. J. R, 2008, V7, P415, J CONSUM BEHAV, DOI DOI 10.1002/CB.260; Butler MJR, 2008, V10, P421, PUBLIC MANAG REV, DOI 10.1080/14719030802002923; Butler Michael J R, 2013, V7, P720, Front Hum Neurosci, DOI 10.3389/fnhum.2013.00720; Carlile PR, 2004, V15, P555, ORGAN SCI, DOI 10.1287/orsc.1040.0094; Carlile PR, 2002, V13, P442, ORGAN SCI, DOI 10.1287/orsc.13.4.442.2953; COHEN WM, 1990, V35, P128, ADMIN SCI QUART, DOI 10.2307/2393553; Cornelissen JP, 2014, V51, P995, J MANAGE STUD, DOI 10.1111/joms.12078; Damanpour F, 2009, V19, P495, J PUBL ADM RES THEOR, DOI 10.1093/jopart/mun021; DeFillippi R. J, 2002, V25, P7, HUMAN RESOURCE PLANN; DENHARDT RB, 2002, MANAGING HUMAN BEHAV; Department for Education, 2012, BUILD SCH FUT BSF; Dyer JH, 1998, V23, P660, ACAD MANAGE REV, DOI 10.2307/259056; Easterby-Smith M., 2008, V39, P1350, MANAGEMENT LEARNING; Easterby-Smith M, 2008, MANAGEMENT RES; Eden C., 2002, P254, ESSENTIAL SKILLS MAN; Eisenhardt KM, 2000, V21, P1105, STRATEGIC MANAGE J, DOI 10.1002/1097-0266(200010/11)21:10/11<1105::AID-SMJ133>3.0.CO;2-E; EISENHARDT KM, 1989, V14, P532, ACAD MANAGE REV, DOI 10.2307/258557; Evered R, 1981, V6, P385, ACAD MANAGE REV, DOI DOI 10.5465/AMR.1981.4285776; Ferlie E, 2005, V48, P117, ACAD MANAGE J; Golden-Biddle K., 1997, COMPOSING QUALITATIV; Hansen JR, 2016, V27, P373, BRIT J MANAGE, DOI 10.1111/1467-8551.12157; Harris O, 2008, P17, TLS-TIMES LIT SUPPL; Harvey G., 2010, P226, CONNECTING KNOWLEDGE; Harvey G, 2011, V6, IMPLEMENT SCI, DOI 10.1186/1748-5908-6-96; Harvey G, 2010, V12, P77, PUBLIC MANAG REV, DOI 10.1080/14719030902817923; Hodgkinson IR, 2012, V20, P211, J STRATEG MARK, DOI 10.1080/0965254X.2011.643915; Horne M., 2009, COPRODUCTION PUBLIC; Hughes M, 2014, V8, P214, STRATEG ENTREP J, DOI 10.1002/sej.1162; Huxham C, 2003, V6, P383, ORGAN RES METHODS, DOI 10.1177/1094428103254454; Huxham C, 2000, V43, P1159, ACAD MANAGE J, DOI 10.2307/1556343; Huxham C., 2005, MANAGING COLLABORATE; Jacobson N, 2004, V25, P246, SCI COMMUN, DOI 10.1177/1075547003262038; Jansen JJP, 2005, V48, P999, ACAD MANAGE J, DOI 10.5465/AMJ.2005.19573106; Jarzabkowski P, 2009, V46, P1255, J MANAGE STUD, DOI 10.1111/j.1467-6486.2009.00853.x; Johnson G, 2000, V25, P572, ACAD MANAGE REV, DOI 10.2307/259310; Jones O, 2006, V37, P355, MANAGE LEARN, DOI 10.1177/1350507606067172; Kiefer T, 2015, V25, P1279, J PUBL ADM RES THEOR, DOI 10.1093/jopart/muu042; Koza MP, 1998, V9, P255, ORGAN SCI, DOI 10.1287/orsc.9.3.255; Lane PJ, 2006, V31, P833, ACAD MANAGE REV, DOI 10.5465/AMR.2006.22527456; Lane PJ, 1998, V19, P461, STRATEGIC MANAGE J, DOI 10.1002/(SICI)1097-0266(199805)19:5<461::AID-SMJ953>3.0.CO;2-L; Langley A, 1999, V24, P691, ACAD MANAGE REV, DOI 10.2307/259349; Lewin AY, 2011, V22, P81, ORGAN SCI, DOI 10.1287/orsc.1100.0525; Lichtenthaler U, 2009, V46, P1315, J MANAGE STUD, DOI 10.1111/j.1467-6486.2009.00854.x; Lichtenthaler U, 2009, V52, P822, ACAD MANAGE J, DOI 10.5465/AMJ.2009.43670902; McManners P, 2016, V14, P201, ACTION RES-LONDON, DOI 10.1177/1476750315597979; MILES MB, 1994, EXPANDED SOURCEBOOK; Mulgan G., 2006, V1, P145, INNOVATIONS, DOI DOI 10.1162/ITGG.2006.1.2.145; Noblet JP, 2011, V9, P367, KNOWL MAN RES PRACT, DOI 10.1057/kmrp.2011.26; Nonaka I., 1995, KNOWLEDGE CREATING C; Omidvar O, 2017, V50, P665, LONG RANGE PLANN, DOI 10.1016/j.lrp.2017.02.007; Osborne SP, 2016, V18, P639, PUBLIC MANAG REV, DOI 10.1080/14719037.2015.1111927; Osborne SP, 2013, V24, pS31, BRIT J MANAGE, DOI 10.1111/1467-8551.12010; Osborne SP, 2011, V89, P1335, PUBLIC ADMIN, DOI 10.1111/j.1467-9299.2011.01932.x; Parent Robert, 2007, V11, P81, Journal of Knowledge Management, DOI 10.1108/13673270710832181; Payne AF, 2008, V36, P83, J ACAD MARKET SCI, DOI 10.1007/s11747-007-0070-0; Pettigrew A., 1997, V13, P337, SCAND J MANAG, DOI DOI 10.1016/S0956-5221(97)00020-1; Pettigrew AM, 1990, V1, P267, ORGAN SCI, DOI 10.1287/orsc.1.3.267; Pettigrew AM, 2012, V49, P1304, J MANAGE STUD, DOI 10.1111/j.1467-6486.2012.01054.x; Pettigrew AM, 2011, V22, P347, BRIT J MANAGE, DOI 10.1111/j.1467-8551.2011.00769.x; Radaelli G, 2016, V18, P311, INT J MANAG REV, DOI 10.1111/ijmr.12094; Raisch S, 2008, V34, P375, J MANAGE, DOI 10.1177/0149206308316058; Safavi M, 2016, V27, P550, BRIT J MANAGE, DOI 10.1111/1467-8551.12167; Sanders E., 2008, V4, P5, CODESIGN, DOI DOI 10.1080/15710880701875068; Schleimer SC, 2013, V50, P646, J MANAGE STUD, DOI 10.1111/joms.12010; Spyridonidis D, 2016, V18, P231, INT J MANAG REV, DOI 10.1111/ijmr.12110; Sun PYT, 2010, V12, P130, INT J MANAG REV, DOI 10.1111/j.1468-2370.2008.00256.x; Sydow J, 2004, V25, P1475, ORGAN STUD, DOI 10.1177/0170840604048162; Taylor-Phillips S, 2014, V4, BMJ OPEN, DOI 10.1136/bmjopen-2014-004810; Teece DJ, 2007, V28, P1319, STRATEG MANAGE J, DOI 10.1002/smj.640; TEECE DJ, 1980, V1, P223, J ECON BEHAV ORGAN, DOI 10.1016/0167-2681(80)90002-5; Van den Bosch FAJ, 1999, V10, P551, ORGAN SCI, DOI 10.1287/orsc.10.5.551; Vining AR, 2011, V14, P63, INT PUBLIC MANAG J, DOI 10.1080/10967494.2011.547819; Volberda HW, 2010, V21, P931, ORGAN SCI, DOI 10.1287/orsc.1090.0503; Yin RK, 1994, CASE STUDY RES DESIG; Zahra SA, 2005, V31, P803, J MANAGE, DOI 10.1177/0149206305279598; Zahra SA, 2002, V27, P185, ACAD MANAGE REV, DOI 10.2307/4134351; Zietsma C, 2010, V55, P189, ADMIN SCI QUART, DOI 10.2189/asqu.2010.55.2.189|
NR- 84|
TC- 0|
Z9- 0|
U1- 0|
U2- 0|
PU- WILEY|
PI- HOBOKEN|
PA- 111 RIVER ST, HOBOKEN 07030-5774, NJ USA|
SN- 1045-3172|
EI- 1467-8551|
J9- BRIT J MANAGE|
JI- BRIT. J. MANAGE|
PD- APR|
PY- 2020|
VL- 31|
IS- 2|
BP- 344|
EP- 364|
DI- 10.1111/1467-8551.12342|
PG- 21|
WC- Business; Management|
SC- Business & Economics|
GA- LC6FP|
UT- WOS:000525426500007|
OA- Other Gold, Green Accepted|
JN- BRITISH JOURNAL OF MANAGEMENT, 2020, V31, N2, P344-364|
DA- 2020-05-20 ER ||

PT- J|
AU- Garcia-Marin D; Aparici R|
AF- Garcia-Marin David; Aparici, Roberto|
TI- Domesticated voices and false participation: Anatomy of interaction on transmedia podcasting|
SO- COMUNICAR|
LA- Spanish|
DT- Article|
DE- Audience participation; digital media; podcasting; engagement; interaction; transmedia; interaction analysis; mixed methodology|
AB- Transmedia podcasting (transpodcast) is an example of a digital medium essentially promoted by a community of independent creators that arises from the technological advancement derived from the arrival of Web 2.0. This medium is considered to offer its users greater possibilities of participation and co-creation by abandoning the traditional communicative models based on unidirectionality. The objective of this work is to determine how audience engagement takes place in this medium, taking into consideration the analysis of its participation spaces. In order to reach this goal, a Mixed Method Research Design was used, integrating two case studies with a total sample of 2,490 units of participation generated by users on the iVoox platform, the blogs of the two selected projects, and messages on Twitter, The research was complemented with an ethnographic investigation through observational methods on the presence of the user's voice in the podcasts of a total of 19 transpodcast projects. Despite the fact that numerous and relevant voices have defended that the new media ecosystem causes the decentralization and democratization of the agenda-setting and empowers ordinary citizens, this study shows a less optimistic and more critical perspective about the possibilities of meaningful citizen participation in online discourse|
C1- [Garcia-Marin, David] Univ Carlos III Madrid, Dept Comunicac, Madrid, Spain; [Aparici, Roberto] Univ Nacl Educ Distancia, Dept Didact Org Escolar & Didact Especiales, Madrid, Spain|
RP- Garcia-Marin, D (reprint author), Univ Carlos III Madrid, Dept Comunicac, Madrid, Spain|
EM- dgmarin@hum.uc3m.es; raparici@edu.uned.es|
CD- Aguayo V., 2015, THESIS; Allen D., 2015, P178, VOICE INFLUENCE UNDE; Barrios-O'Neill D., 2018, P141, PODCASTING NEW AURAL, DOI [10.1007/978-3-319-90056-8_8, DOI 10.1007/978-3-319-90056-8_8]; Berry R., 2018, P15, PODCASTING, DOI DOI 10.1007/978-3-319-90056-8_2; BONINI T., 2015, V41, P23, QUADERNS CAC; Callejo J., 2005, PROYECTOS ESTRATEGIA; Cammaerts B, 2009, V71, P635, PARTICIPATIONS; Cordeiro P., 2010, RADIO IND CULTURAIS; Dredge S., 2014, SERIAL PODCAST BREAK; Gallego J.I., 2010, THESIS; Garcia-Marin D., 2019, V25, P181, ESTUDIOS MENSAJE PER, DOI [10.5209/esmp.63723, DOI 10.5209/ESMP.63723]; Garcia-Marin D, 2018, V27, P1071, PROF INFORM, DOI 10.3145/epi.2018.sep.11; Gillmor Dan, 2004, WE MEDIA GRASSROOTS; Han B.C., 2017, EXPULSION DISTINTO; Hancock D., 2018, P81, POSCASTING NEW AURAL, DOI 10.1007/978-3-319-90056-8_5; HIGGINS C, 1982, SOUNDS REAL RADIO EV; Jenkins H., 2008, CONVERGENCE CULTURE; Lanier J., 2018, 10 ARGUMENTS DELETIN; Llinares D., 2018, P123, PODCASTING NEW AURAL, DOI [10.1007/978-3-319-90056-8_7, DOI 10.1007/978-3-319-90056-8_7]; Lopez-Villafranca P., 2019, V12, P65, ANUARIO ELECT ESTUDI, DOI [10.12804/revistas.urosario.edu.co/disertaciones/a.6547, DOI 10.12804/REVISTAS.UROSARIO.EDU.CO/DISERTACIONES/A.6547]; Lotz Amanda, 2017, PORTALS TREATISE INT, DOI [10.3998/mpub.9699689, DOI 10.3998/MPUB.9699689]; Lowgren J., 2013, COLLABORATIVE MEDIA; Markman KM, 2012, V14, P547, NEW MEDIA SOC, DOI 10.1177/1461444811420848; Martinez-Costa P., 2015, P168, RADIO SOUND INTERNET, DOI 10.1386/rjao.10.1.35_1; Massarelli V., 2006, P267, RELATING RADIO COMMU; McHugh Siobhan, 2016, V10, P35, RADIO J INT STUDIES, DOI DOI 10.1386/RJA0.10.1.35_1; Millette M., 2011, IR 12 0 PERF PART AN; Morris JW, 2019, V26, P8, J RADIO AUDIO MEDIA, DOI 10.1080/19376529.2019.1559550; Orians W. R., 1991, HORERBETEILIGUNG RAD; Pariser Eli, 2011, THE FILTER BUBBLE; Pinseler J., 2008, V5, P67, WESTMINSTER PAPERS C, DOI [10.16997/wpcc.51, DOI 10.16997/WPCC.51]; Pinseler J., 2015, P56, RADIO AUDIENCES PART, DOI DOI 10.4324/9781315815190; Prior M., 2007, CAMB STUD PUB OPIN; Sellas T., 2019, V17, P63, RADIO J INT STUDIES, DOI [10.1386/rjao.17.1.63_1, DOI 10.1386/RJAO.17.1.63_1]; Shingler M., 1998, AIR METHODS MEANINGS; Shirky C., 2010, COGNITIVE SURPLUS TE; Spinelli M., 2019, PODCASTING AUDIO MED; Srnicek N., 2018, CAPITALISMO PLATAFOR; Sterne J, 2008, V13, FIBRECULTURE J; Sullivan J.L., 2018, P35, PODCASTING NEW AURAL, DOI [10.1007/978-3-319-90056-8_3, DOI 10.1007/978-3-319-90056-8_3]; Sunstein Cass R., 2009, REPUBLIC COM 2 0; Swiatek L., 2018, P173, PODCASTING NEW AURAL, DOI [10.1007/978-3-319-90056-8_9, DOI 10.1007/978-3-319-90056-8_9]; Tierney M., 2015, WHAT LIES VOID AESTH; Torrego-Gonzalez A, 2016, V24, P9, COMUNICAR, DOI 10.3916/C47-2016-01; Turow J., 2011, DAILY YOU NEW ADVERT; Webster JG, 2014, P1, MARKETPLACE OF ATTENTION: HOW AUDIENCES TAKE SHAPE IN A DIGITAL AGE; Wilson R. Z., 2018, P273, PODCASTING NEW AURAL, DOI DOI 10.1007/978-3-319-90056-8_14; Wrather Kyle, 2016, V14, P43, RADIO J INT STUDIES, DOI DOI 10.1386/RJAO.14.1.43_1|
NR- 48|
TC- 0|
Z9- 0|
U1- 1|
U2- 1|
PU- GRUPO COMUNICAR|
PI- HUELVA|
PA- APDO CORREOS 527, HUELVA, 21080, SPAIN|
SN- 1134-3478|
EI- 1988-3293|
J9- COMUNICAR|
JI- Comunicar|
PD- APR 1|
PY- 2020|
VL- 28|
IS- 63|
BP- 97|
EP- 107|
DI- 10.3916/C63-2020-09|
PG- 11|
WC- Communication; Education & Educational Research|
SC- Communication; Education & Educational Research|
GA- KX8VM|
UT- WOS:000522152800009|
OA- DOAJ Gold, Green Accepted, Green Published|
JN- COMUNICAR, 2020, V28, N63, P97-107|
DA- 2020-05-20 ER ||

PT- J|
AU- Dey BL; Yen D; Samuel L|
AF- Dey Bidit L; Yen, Dorothy; Samuel, Lalnunpuia|
TI- Digital consumer culture and digital acculturation|
SO- INTERNATIONAL JOURNAL OF INFORMATION MANAGEMENT|
LA- English|
DT- Article|
DE- Social media; Acculturation; Digital consumer culture; Digital acculturation|
ID- SOCIAL-MEDIA; CO-CREATION; CONSUMPTION; IMPACT; PARTICIPATION; COMMUNICATION; EXPLORATION; INTEGRATION; FOOD|
AB- The advent of digital technology has significantly transformed human lives and added new dimensions to our consumption behaviours. Responding to these constant changes in socio-cultural dynamics, this commentary defines and theorises digital consumer culture and explains how digital consumer culture facilitates digital acculturation. We pioneer a conceptual framework that explains the reciprocal, iterative and dynamic interrelationships between digital consumer culture and digital acculturation and spells out the three inherence characteristics of digital consumer culture. These include consumer empowerment, reciprocity between online and offline worlds and decompartmentalisation of identities; together they make digital consumer culture unique. Finally, by identifying and discussing three outcomes of digital acculturation: digital integration, digital separation and digital deprivation, we make further contribution to theories, with the view of generating debates in studying acculturation in the digital age|
C1- [Dey, Bidit L.; Yen, Dorothy; Samuel, Lalnunpuia] Brunel Univ London, Uxbridge, Middx, England|
RP- Dey, BL (reprint author), Brunel Univ London, Uxbridge, Middx, England|
EM- bidit.dey@brunel.ac.ukb|
CD- Akaka MA, 2013, V15, P265, RES CONSUM BEHAV-A R, DOI 10.1108/S0885-2111(2013)0000015018; Ali M, 2019, V145, P461, TECHNOL FORECAST SOC, DOI 10.1016/j.techfore.2019.01.001; Aricat RG, 2015, V28, P806, INFORM TECHNOL PEOPL, DOI 10.1108/ITP-09-2014-0223; Arnould EJ, 2005, V31, P868, J CONSUM RES, DOI 10.1086/426626; Askegaard S, 2005, V32, P160, J CONSUM RES, DOI 10.1086/426625; Bahl S, 2010, V37, P176, J CONSUM RES, DOI 10.1086/650000; Bbc.co.uk, 2018, HART QUITS OSC HOST; Belk R, 2014, V30, P1101, J MARKET MANAG-UK, DOI 10.1080/0267257X.2014.939217; Belk RW, 2013, V40, P477, J CONSUM RES, DOI 10.1086/671052; Berry JW, 2008, V32, P328, INT J INTERCULT REL, DOI 10.1016/j.ijintrel.2008.04.001; Berry J. W., 1980, P9, ACCULTURATION THEORY, DOI DOI 10.1525/AE.1981.8.4.02A00200; Boellstorff T, 2008, P1, COMING OF AGE IN SECOND LIFE: AN ANTHROPOLOGIST EXPLORES THE VIRTUALLY HUMAN; Cappellini B, 2013, V66, P968, J BUS RES, DOI 10.1016/j.jbusres.2011.12.019; Cleveland M., 2012, P51, CONSUMER COSMOPOLITA; Cleveland M, 2007, V60, P249, J BUS RES, DOI 10.1016/j.jbusres.2006.11.006; DESHPANDE R, 2002, V2, P225, INT J MED MARKETING, DOI DOI 10.1057/PALGRAVE.JMM.5040080; Deuze M, 2006, V22, P63, INFORM SOC, DOI 10.1080/01972240600567170; Dey BL, 2019, V145, P413, TECHNOL FORECAST SOC, DOI 10.1016/j.techfore.2018.05.011; Dey BL, 2019, V36, P771, INT MARKET REV, DOI 10.1108/IMR-03-2018-0103; Dey BL, 2018, V31, P482, INFORM TECHNOL PEOPL, DOI 10.1108/ITP-08-2016-0178; Dey BL, 2017, V33, P789, J MARKET MANAG-UK, DOI 10.1080/0267257X.2017.1324896; Dey BL, 2016, V29, P40, J RETAIL CONSUM SERV, DOI 10.1016/j.jretconser.2015.10.009; Dhir A, 2016, V63, P549, COMPUT HUM BEHAV, DOI 10.1016/j.chb.2016.05.053; Erkan I, 2016, V61, P47, COMPUT HUM BEHAV, DOI 10.1016/j.chb.2016.03.003; Firat AF, 1995, V22, P239, J CONSUM RES, DOI 10.1086/209448; Forbush E, 2016, V50, P1, INT J INTERCULT REL, DOI 10.1016/j.ijintrel.2015.10.007; Fujita M, 2019, V145, P532, TECHNOL FORECAST SOC, DOI 10.1016/j.techfore.2018.11.003; Grover P, 2019, V145, P438, TECHNOL FORECAST SOC, DOI 10.1016/j.techfore.2018.09.009; Hajli MN, 2014, V87, P17, TECHNOL FORECAST SOC, DOI 10.1016/j.techfore.2014.05.012; Hartley J, 1999, USES TELEVISION; Hermans H., 1993, DIALOGICAL SELF MEAN; Jamal A., 2003, V37, P1599, EUR J MARKETING, DOI DOI 10.1108/03090560310495375; Jamal A, 2019, V36, P510, GOV INFORM Q, DOI 10.1016/j.giq.2019.04.001; Jin SAA, 2012, V30, P687, MARK INTELL PLAN, DOI 10.1108/02634501211273805; Kizgin H, 2020, V51, INT J INFORM MANAGE, DOI 10.1016/j.ijinfomgt.2019.10.011; Kizgin H, 2019, V145, P503, TECHNOL FORECAST SOC, DOI 10.1016/j.techfore.2018.09.010; Kizgin H, 2018, V20, P503, INFORM SYST FRONT, DOI 10.1007/s10796-017-9817-4; Kozinets R., 2014, V6, P21, GFK MARKET INTELLIGE; Lindridge A, 2015, V15, P279, MARKETING THEOR, DOI 10.1177/1470593114553328; Lindridge A, 2009, V36, P16, ADV CONSUM RES; Lipizzi C, 2016, V109, P35, TECHNOL FORECAST SOC, DOI 10.1016/j.techfore.2016.05.013; Ma JW, 2017, V74, P139, J BUS RES, DOI 10.1016/j.jbusres.2016.10.025; Malone TW, 1999, V17, P141, BT TECHNOL J, DOI 10.1023/A:1009663512936; Neal S, 2013, V31, P308, ENVIRON PLANN C, DOI 10.1068/c11263r; O'Keeffe GS, 2011, V127, P800, PEDIATRICS, DOI 10.1542/peds.2011-0054; Oswald LR, 1999, V25, P303, J CONSUM RES, DOI 10.1086/209541; Pabst A, 2016, P192, TELOS-US, DOI 10.3817/1216177192; PENALOZA L, 1994, V21, P32, J CONSUM RES, DOI 10.1086/209381; Phillips F, 2008, V75, P721, TECHNOL FORECAST SOC, DOI 10.1016/j.techfore.2008.03.005; Rahman M, 2019, V21, P527, INFORM SYST FRONT, DOI 10.1007/s10796-019-09902-4; Reuveny R, 2007, V26, P656, POLIT GEOGR, DOI 10.1016/j.polgeo.2007.05.001; Ruiz I, 2013, V49, P772, J DEV STUD, DOI 10.1080/00220388.2013.777707; SAWHNEY M, 2001, P386, KELLOGG ON MARKETING; Sharma G, 2013, V15, P677, INFORM SYST FRONT, DOI 10.1007/s10796-012-9347-z; Sorour MK, 2014, V38, P508, CAP CL, DOI 10.1177/0309816814550390; Tang J, 2015, V17, P513, INFORM SYST FRONT, DOI 10.1007/s10796-014-9508-3; Von Hippel E., 2005, DEMOCRATIZING INNOVA; Yen DA, 2019, V145, P426, TECHNOL FORECAST SOC, DOI 10.1016/j.techfore.2019.04.012; Yu QL, 2019, V145, P493, TECHNOL FORECAST SOC, DOI 10.1016/j.techfore.2018.09.026|
NR- 59|
TC- 1|
Z9- 1|
U1- 7|
U2- 7|
PU- ELSEVIER SCI LTD|
PI- OXFORD|
PA- THE BOULEVARD, LANGFORD LANE, KIDLINGTON, OXFORD OX5 1GB, OXON, ENGLAND|
SN- 0268-4012|
EI- 1873-4707|
J9- INT J INFORM MANAGE|
JI- Int. J. Inf. Manage|
PD- APR|
PY- 2020|
VL- 51|
AR- UNSP 102057|
DI- 10.1016/j.ijinfomgt.2019.102057|
PG- 6|
WC- Information Science & Library Science|
SC- Information Science & Library Science|
GA- KQ3OC|
UT- WOS:000516835200035|
JN- INTERNATIONAL JOURNAL OF INFORMATION MANAGEMENT, 2020, V51, N63, P97-107|
DA- 2020-05-20 ER ||

PT- J|
AU- Pee LG; Pan SL; Li MW; Jia SL|
AF- Pee Loo Geok; Pan, Shan L; Li, Mingwei; Jia, Suling|
TI- Social informatics of information value cocreation: A case study of xiaomi's online user community|
SO- JOURNAL OF THE ASSOCIATION FOR INFORMATION SCIENCE AND TECHNOLOGY|
LA- English|
DT- Article|
ID- VALUE CO-CREATION; SOCIOMATERIALITY; WORK|
AB- The perennial issue of information value creation needs to be understood in the contemporary era of a more networked user environment enabled by information technology (IT). This mixed-methods study investigates information value cocreation from the social informatics perspective to surface sociotechnical implications for IT design and use, since cocreation is inherently social and technology-mediated. Specifically, the cocreation of software as an information-intensive product is examined. Data on the cocreation of Xiaomi's MIUI firmware were collected from two sources: 49 interviews of staff and user participants and web crawling of the cocreation platform. They were analyzed with interpretive analysis, topic modeling, and social network analysis for triangulation. Findings indicate three sociotechnical information practices co-constituted by information, IT, people, and their activities. Each practice is instrumental in rapidly and continuously converting external information into cocreated information value. The adsorption information practice attracts new and diverse external information; the absorption practice integrates external and internal information rapidly by involving users; the desorption practice allows rapid adoption of the cocreated product so that information value can be realized and demonstrated for further cocreation. Critically analyzing these practices reveals unanticipated or paradoxical issues affecting the design and use of common cocreation technology such as discussion forums|
C1- [Pee, Loo Geok] Nanyang Technol Univ, 31 Nanyang Link,05-06, Singapore 637718, Singapore; [Pan, Shan L.] Univ New South Wales, Level 2,West Wing,Quadrangle Bldg, Sydney, NSW 2052, Australia; [Li, Mingwei; Jia, Suling] Beihang Univ, 37 Xueyuan Rd, Beijing 100083, Peoples R China|
RP- Li, MW (reprint author), Beihang Univ, 37 Xueyuan Rd, Beijing 100083, Peoples R China|
EM- peelg@ntu.edu.sg; shan.pan@unsw.edu.au; lmw19890214@buaa.edu.cn; jiasuling@buaa.edu.cn|
RI- Pee, L. G./E-6088-2014|
OI- Pee, LG/0000-0003-3042-9011|
CD- Behrendt S, 2014, V75, P560, COMPUT NETW, DOI 10.1016/j.comnet.2014.08.025; Blei DM, 2003, V3, P993, J MACH LEARN RES, DOI 10.1162/jmlr.2003.3.4-5.993; Boeije H, 2002, V36, P391, QUAL QUANT, DOI 10.1023/A:1020909529486; Cecez-Kecmanovic D, 2014, V38, P809, MIS QUART, DOI 10.25300/MISQ/2014/38:3.3; Chesbrough H. W., 2006, OPEN INNOVATION NEW; Cox A., 2014, P165, SOCIAL INFORM PRESEN; Creswell J. W., 2017, DESIGNING CONDUCTING; Enkel E, 2009, V39, P311, R&D MANAGE, DOI 10.1111/j.1467-9310.2009.00570.x; Foster J, 2018, V69, P744, J ASSOC INF SCI TECH, DOI 10.1002/asi.23987; Galvagno M, 2014, V24, P643, MANAG SERV QUAL, DOI 10.1108/MSQ-09-2013-0187; Gardien P, 2014, V8, P119, INT J DES; Greyson D, 2018, V69, P869, J ASSOC INF SCI TECH, DOI 10.1002/asi.24012; Isah EE, 2016, V67, P318, J ASSOC INF SCI TECH, DOI 10.1002/asi.23378; Jarrahi MH, 2018, V34, P244, INFORM SOC, DOI 10.1080/01972243.2018.1463335; Jarrahi MH, 2017, V68, P1073, J ASSOC INF SCI TECH, DOI 10.1002/asi.23773; Klein HK, 1999, V23, P67, MIS QUART, DOI 10.2307/249410; Kling R, 2000, V16, P217, INFORM SOC, DOI 10.1080/01972240050133661; Kling R, 2007, V23, P205, INFORM SOC, DOI 10.1080/01972240701441556; Lloyd A, 2011, V60, P277, LIBR TRENDS, DOI 10.1353/lib.2011.0046; Mainka A., 2016, V53, P1, P ASS INF SCI TECHN; McCaskill S., 2018, XIAOMI HUAWEI DRIVE; McCoy C, 2019, V70, P370, J ASSOC INF SCI TECH, DOI 10.1002/asi.24131; Nambisan S, 2009, V26, P388, J PROD INNOVAT MANAG, DOI 10.1111/j.1540-5885.2009.00667.x; Nicolini D, 2012, PRACTICE THEORY WORK; Orlikowski WJ, 2008, V2, P433, ACAD MANAG ANN, DOI 10.1080/19416520802211644; Osborne SP, 2016, V18, P639, PUBLIC MANAG REV, DOI 10.1080/14719037.2015.1111927; Pan SL, 2011, V21, P161, INFORM ORGAN-UK, DOI 10.1016/j.infoandorg.2011.07.001; Ramaswamy V, 2016, V33, P93, INT J RES MARK, DOI 10.1016/j.ijresmar.2015.07.001; REPO AJ, 1986, V22, P373, INFORM PROCESS MANAG, DOI 10.1016/0306-4573(86)90072-5; Stieglitz S, 2018, V39, P156, INT J INFORM MANAGE, DOI 10.1016/j.ijinfomgt.2017.12.002; Suseno Y, 2018, V27, P335, J STRATEGIC INF SYST, DOI 10.1016/j.jsis.2018.09.004; Wasserman S, 1994, SOCIAL NETWORK ANAL; Wenger E., 2011, PROMOTING ASSESSING; Whelan E, 2016, V26, P1, INFORM ORGAN-UK, DOI 10.1016/j.infoandorg.2016.03.001|
NR- 34|
TC- 0|
Z9- 0|
U1- 20|
U2- 20|
PU- WILEY|
PI- HOBOKEN|
PA- 111 RIVER ST, HOBOKEN 07030-5774, NJ USA|
SN- 2330-1635|
EI- 2330-1643|
J9- J ASSOC INF SCI TECH|
PD- APR|
PY- 2020|
VL- 71|
IS- 4|
BP- 409|
EP- 422|
DI- 10.1002/asi.24252|
PG- 14|
WC- Computer Science, Information Systems; Information Science & Library Science|
SC- Computer Science; Information Science & Library Science|
GA- KR7YF|
UT- WOS:000517832300003|
JN- JOURNAL OF THE ASSOCIATION FOR INFORMATION SCIENCE AND TECHNOLOGY, 2020, V71, N4, P409-422|
DA- 2020-05-20 ER ||

PT- J|
AU- Nardi VAM; Jardim WC; Ladeira W; Santini FD|
AF- Machado Nardi Vinicius Antonio; Jardim, William Carvalho; Ladeira, Wagner; Santini, Fernando De Oliveira|
TI- Customer interaction in business relations: a meta-analysis approach|
SO- MARKETING INTELLIGENCE & PLANNING|
LA- English|
DT- Article|
DE- Consumer marketing; Consumer behaviour; Customer relations; Buyer-seller relationships; Buyers|
ID- SERVICE-DOMINANT LOGIC; CO-CREATION; CONSUMER PARTICIPATION; SELF-PRODUCTION; BRIGHT SIDE; INNOVATION; SIZE; COPRODUCTION; ANTECEDENTS; PERFORMANCE|
AB- Purpose Customer interaction is both an aim and source of concern for managers around the world. Different forms of interaction, such as cocreation, coproduction and customer participation, are evaluated in different fields of knowledge, with a gap in terms of the joint analysis of their antecedents and consequences as well as possible practical distinctions in the effects of these concepts. The purpose of this paper is to examine customer interaction effects by applying meta-analysis of effect sizes that measure the strength of their relationships Design/methodology/approach The study used meta-analysis and moderator analysis approaches to synthesize preview results on customer interaction relationships Findings The results suggest the empirical validity of using customer participation to replace terminologies such as coproduction and cocreation, and show the moderation role of institutional, cultural and contextual factors Research limitations/implications - This study investigated the literature in the areas of business and management to show whether, how and when customer interaction is related to individual and organizational factors. Although the conceptual and empirical implications derived from the preliminary efforts and the consolidated results are robust to generalization, methodological biases limited the findings Practical implications - This research suggests that a better understanding of customer interaction (antecedents, consequences and moderators) may help organizations to identify the most appropriate ways to build their strategies and to improve the results of their efforts Originality/value This study contributes to the literature by providing one of the few attempts to consolidate the preliminary studies in different forms of customer interaction, suggesting possible moderations and amplifying the preliminary efforts|
C1- [Machado Nardi, Vinicius Antonio; Jardim, William Carvalho; Ladeira, Wagner; Santini, Fernando De Oliveira] Univ Vale Rio dos Sinos, Porto Alegre, RS, Brazil|
RP- Nardi, VAM (reprint author), Univ Vale Rio dos Sinos, Porto Alegre, RS, Brazil|
EM- viniciusamnardi@gmail.com|
RI- Machado Nardi, Vinicius Antonio/U-6226-2017|
OI- Machado Nardi, Vinicius Antonio/0000-0001-5363-876X; carvalho jardim, william/0000-0003-2821-2227|
CD- AJZEN I, 1973, V27, P41, J PERS SOC PSYCHOL, DOI 10.1037/h0034440; AJZEN I, 1991, V50, P179, ORGAN BEHAV HUM DEC, DOI 10.1016/0749-5978(91)90020-T; Revilla-Camacho MA, 2015, V68, P1607, J BUS RES, DOI 10.1016/j.jbusres.2015.02.004; Atakan SS, 2014, V31, P395, INT J RES MARK, DOI 10.1016/j.ijresmar.2014.05.003; Aucouturier JJ, 2015, V14, P219, J CONSUM BEHAV, DOI 10.1002/cb.1510; Bagozzi RP, 2006, V23, P45, INT J RES MARK, DOI 10.1016/j.ijresmar.2006.01.005; Baker SM, 2001, V15, P34, J INTERACT MARK, DOI DOI 10.1002/DIR.1021; Bendapudi N, 2003, V67, P14, J MARKETING, DOI 10.1509/jmkg.67.1.14.18592; Borenstein M., 2009, FRONT MATTER; Chang W, 2016, V80, P47, J MARKETING, DOI 10.1509/jm.14.0057; Chen CCV, 2017, V55, P547, MANAGE DECIS, DOI 10.1108/MD-06-2016-0380; Cheung CMK, 2015, V14, P241, ELECTRON COMMER R A, DOI 10.1016/j.elerap.2015.03.001; Chien SH, 2018, V23, P310, ASIA PAC MANAG REV, DOI 10.1016/j.apmrv.2018.01.002; Dong B, 2008, V36, P123, J ACAD MARKET SCI, DOI 10.1007/s11747-007-0059-8; Dong BB, 2017, V45, P944, J ACAD MARKET SCI, DOI 10.1007/s11747-017-0524-y; Elsharnouby TH, 2015, V9, P313, J RES INTERACT MARK, DOI 10.1108/JRIM-06-2014-0038; Flores J, 2015, V32, P15, J CONSUM MARK, DOI 10.1108/JCM-04-2014-0931; Foss NJ, 2011, V22, P980, ORGAN SCI, DOI 10.1287/orsc.1100.0584; France C, 2015, V33, P848, MARK INTELL PLAN, DOI 10.1108/MIP-06-2014-0105; Gebauer J, 2013, V66, P1516, J BUS RES, DOI 10.1016/j.jbusres.2012.09.013; Gruner KE, 2000, V49, P1, J BUS RES, DOI 10.1016/S0148-2963(99)00013-2; Hammedi W, 2015, V26, P777, J SERV MANAGE, DOI 10.1108/JOSM-11-2014-0295; Hedges L.V., 1985, STAT METHODS METAANA; Heidenreich S, 2015, V43, P279, J ACAD MARKET SCI, DOI 10.1007/s11747-014-0387-4; Higgins J.ThompsonSG, 2003, V327, P557, BMJ-BRIT MED J, DOI DOI 10.1136/BMJ.327.7414.557; Higgins JPT, 2002, V21, P1539, STAT MED, DOI 10.1002/sim.1186; HOFSTEDE G, 1990, V35, P286, ADMIN SCI QUART, DOI 10.2307/2393392; HOFSTEDE G, 1983, V14, P75, J INT BUS STUD, DOI 10.1057/palgrave.jibs.8490867; Hollebeek LD, 2014, V28, P149, J INTERACT MARK, DOI 10.1016/j.intmar.2013.12.002; Hoyer WD, 2010, V13, P283, J SERV RES-US, DOI 10.1177/1094670510375604; Hsieh AT, 2004, V15, P187, INT J SERV IND MANAG, DOI 10.1108/09564230410532501; Hunter J., 2004, METHODS METAANALYSIS; Jain NK, 2018, V36, P63, MARK INTELL PLAN, DOI 10.1108/MIP-05-2017-0088; Kennedy E, 2017, V26, P68, J PROD BRAND MANAG, DOI 10.1108/JPBM-01-2016-1078; Kohtamaki M, 2016, V69, P2498, J BUS RES, DOI 10.1016/j.jbusres.2016.02.019; Ladeira WJ, 2016, V34, P798, INT J BANK MARK, DOI 10.1108/IJBM-10-2015-0166; Lau J, 1998, V351, P123, LANCET, DOI 10.1016/S0140-6736(97)08468-7; Laud G, 2017, V27, P778, J SERV THEOR PRACT, DOI 10.1108/JSTP-04-2016-0069; Liao JY, 2017, V71, P92, J BUS RES, DOI 10.1016/j.jbusres.2016.10.013; Lusch RF, 2015, V39, P155, MIS QUART; Huynh MTX, 2015, V32, P709, PSYCHOL MARKET, DOI 10.1002/mar.20812; Morris SB, 2002, V7, P105, PSYCHOL METHODS, DOI 10.1037//1082-989X.7.1.105; Mustak M, 2016, V27, P250, J SERV MANAGE, DOI 10.1108/JOSM-01-2015-0014; Noordhoff CS, 2011, V75, P34, J MARKETING, DOI 10.1509/jmkg.75.5.34; Olsen SO, 2013, V30, P1, PSYCHOL MARKET, DOI 10.1002/mar.20584; Orwin RG, 1983, V8, P157, J ED STAT, DOI DOI 10.2307/1164923; Piening EP, 2015, V32, P80, J PROD INNOVAT MANAG, DOI 10.1111/jpim.12225; Ple L, 2010, V24, P430, J SERV MARK, DOI 10.1108/08876041011072546; Ranjan KR, 2016, V44, P290, J ACAD MARKET SCI, DOI 10.1007/s11747-014-0397-2; ROSENTHAL R, 1979, V86, P638, PSYCHOL BULL, DOI 10.1037/0033-2909.86.3.638; ROSENTHAL R, 1991, V109, P351, PSYCHOL BULL, DOI 10.1037/0033-2909.109.2.351; Schaarschmidt M, 2018, V21, P119, J SERV RES-US, DOI 10.1177/1094670517711586; Shao W, 2015, V9, P239, J RES INTERACT MARK, DOI 10.1108/JRIM-05-2014-0027; Sichtmann C, 2011, V19, P1, J INT MARKETING, DOI 10.1509/jimk.19.1.1; STORBACKA K, 1994, V5, P21, INT J SERV IND MANAG, DOI 10.1108/09564239410074358; Troye SV, 2012, V76, P33, J MARKETING, DOI 10.1509/jm.10.0205; Vargo SL, 2016, V44, P5, J ACAD MARKET SCI, DOI 10.1007/s11747-015-0456-3; Vural CA, 2017, V32, P1109, J BUS IND MARK, DOI 10.1108/JBIM-06-2015-0121; ZAICHKOWSKY JL, 1985, V12, P341, J CONSUM RES, DOI 10.1086/208520; Zlatevska N, 2014, V78, P140, J MARKETING, DOI 10.1509/jm.12.0303|
NR- 60|
TC- 0|
Z9- 0|
U1- 2|
U2- 2|
PU- EMERALD GROUP PUBLISHING LTD|
PI- BINGLEY|
PA- HOWARD HOUSE, WAGON LANE, BINGLEY BD16 1WA, W YORKSHIRE, ENGLAND|
SN- 0263-4503|
EI- 1758-8049|
J9- MARK INTELL PLAN|
JI- Mark. Intell. Plan|
PD- MAR 27|
PY- 2020|
VL- 38|
IS- 2|
BP- 239|
EP- 253|
DI- 10.1108/MIP-11-2018-0531|
PG- 15|
WC- Business|
SC- Business & Economics|
GA- KZ1MM|
UT- WOS:000523033900007|
JN- MARKETING INTELLIGENCE & PLANNING, 2020, V38, N2, P239-253|
DA- 2020-05-20 ER ||

PT- J|
AU- Hofacker CF; Corsaro D|
AF- Hofacker Charles F; Corsaro, Daniela|
TI- Dystopia and utopia in digital services|
SO- JOURNAL OF MARKETING MANAGEMENT|
LA- English|
DT- Article|
DE- Technology; paradoxes; dialectic; value exchange; digital services; marketing and society|
ID- VALUE CO-CREATION; SELF-SERVICE; CONSUMER; TECHNOLOGY; FRAMEWORK; INTERNET|
AB- In this commentary we explore a set of paradoxes in digital services that we call Truth versus Lies, Long Term versus Short Term, Fair versus Unfair, Humans versus Machines, Return versus Risk, Coordination versus Competition, and Slow versus Fast. In each case the new digital tools at the disposal of marketers can lead towards marketing utopia or veer towards dystopia|
C1- [Hofacker, Charles F.] Florida State Univ, Coll Business, Tallahassee, FL 32306 USA; [Corsaro, Daniela] Univ IULM, Dept Business Law Econ & Consumer Behav, Milan, Italy|
RP- Hofacker, CF (reprint author), Florida State Univ, Coll Business, Business Adm, Tallahassee, FL 32306 USA.; Hofacker, CF (reprint author), Florida State Univ, Coll Business, Mkt, Tallahassee, FL 32306 USA|
EM- chofack@business.fsu.edu|
CD- Belvedere V, 2013, V51, P410, INT J PROD RES, DOI 10.1080/00207543.2011.648278; Cassidy K, 2015, V31, P1747, J MARKET MANAG-UK, DOI 10.1080/0267257X.2015.1020329; Corsaro D, 2020, V36, P100, J MARKET MANAG-UK, DOI 10.1080/0267257X.2019.1696876; Dabholkar PA, 2002, V30, P184, J ACAD MARKET SCI, DOI 10.1177/0092070302303001; Edvardsson B, 2011, V39, P327, J ACAD MARKET SCI, DOI 10.1007/s11747-010-0200-y; Hoffman DL, 2018, V44, P1178, J CONSUM RES, DOI 10.1093/jcr/ucx105; Inman JJ, 2017, V93, P7, J RETAILING, DOI 10.1016/j.jretai.2016.12.006; Kansal P., 2016, V5, P8, INT J MARKETING BUSI; Kowalkowski C, 2009, V11, P42, INT J SERV TECHNOL M, DOI 10.1504/IJSTM.2009.022381; Maglio PP, 2013, V42, P665, IND MARKET MANAG, DOI 10.1016/j.indmarman.2013.05.007; McColl-Kennedy JR, 2012, V15, P370, J SERV RES-US, DOI 10.1177/1094670512442806; Mick DG, 1998, V25, P123, J CONSUM RES, DOI 10.1086/209531; Ramaswamy V, 2016, V33, P93, INT J RES MARK, DOI 10.1016/j.ijresmar.2015.07.001; Reynolds-McIlnay R, 2019, V95, P128, J RETAILING, DOI 10.1016/j.jretai.2019.10.006; Salesforce, 2018, STAT SAL REP; Shamdasani P, 2008, V28, P117, SERV IND J, DOI 10.1080/02642060701725669; van Riel ACR, 2001, V12, P359, INT J SERV IND MANAG, DOI 10.1108/09564230110405280; Vargo SL, 2008, V36, P1, J ACAD MARKET SCI, DOI 10.1007/s11747-007-0069-6; Vargo SL, 2016, V44, P5, J ACAD MARKET SCI, DOI 10.1007/s11747-015-0456-3; Vargo SL, 2017, V34, P46, INT J RES MARK, DOI 10.1016/j.ijresmar.2016.11.001; Weber M. J., 2018, INTERNET MADE US BEL|
NR- 21|
TC- 0|
Z9- 0|
U1- 2|
U2- 2|
PU- ROUTLEDGE JOURNALS, TAYLOR & FRANCIS LTD|
PI- ABINGDON|
PA- 2-4 PARK SQUARE, MILTON PARK, ABINGDON OX14 4RN, OXON, ENGLAND|
SN- 0267-257X|
EI- 1472-1376|
J9- J MARKET MANAG-UK|
JI- J. Market. Manag|
PD- MAR 23|
PY- 2020|
VL- 36|
IS- 5-6|
SI- SI|
BP- 412|
EP- 419|
DI- 10.1080/0267257X.2020.1739454|
EA- MAR 2020|
PG- 8|
WC- Business; Management|
SC- Business & Economics|
GA- LK7PK|
UT- WOS:000524156700001|
JN- JOURNAL OF MARKETING MANAGEMENT, 2020, V36, N5-6, P412-419|
DA- 2020-05-20 ER ||

PT- J|
AU- Leclercq T; Poncin I; Hammedi W; Kullak A; Hollebeek LD|
AF- Leclercq Thomas; Poncin, Ingrid; Hammedi, Wafa; Kullak, Avreliane; Hollebeek, Linda D|
TI- When gamification backfires: the impact of perceived justice on online community contributions|
SO- JOURNAL OF MARKETING MANAGEMENT|
LA- English|
DT- Article|
DE- Gamification; consumer engagement; online community; justice; experience|
ID- CUSTOMER BRAND ENGAGEMENT; CO-CREATION; RISK-AVERSION; FUNDAMENTAL PROPOSITIONS; MEMBER PARTICIPATION; SCALE DEVELOPMENT; SERVICE RECOVERY; SOCIAL-INFLUENCE; INNOVATION; PERCEPTIONS|
AB- While online communities may enhance firm performance, they commonly fail to retain members. To address this challenge, scholars and managers call for the use of gamification. However, despite gamification's growing use in online communities, insight into its effect on member experience and behaviours remain limited. We hypothesise that gamification affects member-perceived distributive and procedural justice. In experimental studies, we assess the impact of in-gamification perceived justice on member contributions. We find that while high in-gamification perceived procedural justice acts as a necessary prerequisite for member contributions, high distributive justice can reduce game-related uncertainty, thereby rendering gamified practices less fun, particularly for low-engaged community members that tend to value rewards. We add to the literature by (a) pinpointing the core role of perceived justice in the persistence of online communities, and (b) unveiling that high distributive justice can lead gamification to backfire in online communities by affecting member experience and contributions|
C1- [Leclercq, Thomas] IESEG Sch Management, Lille, France; [Leclercq, Thomas] LEM CNRS, UMR 9221, Lille, France; [Poncin, Ingrid; Kullak, Avreliane] Catholic Univ Louvain, Louvain Sch Management, LouRIM, CERMA CCMS, Mons, Belgium; [Hammedi, Wafa] Univ Namur, Fac Sci Econ Sociales & Gest, CeRCLE CCMS, Namur, Belgium; [Hollebeek, Linda D.] Montpellier Business Sch, Dept Mkt Sales & Commun, Montpellier, France; [Hollebeek, Linda D.] Tallinn Univ Technol, Tallinn, Estonia|
RP- Leclercq, T (reprint author), IESEG Sch Management, LEM CNRS, UMR 9221, Rue Digue 3, F-59000 Lille, France|
EM- t.leclercq@ieseg.fr|
CD- ADAMS JS, 1963, V67, P422, J ABNORM PSYCHOL, DOI 10.1037/h0040968; ADAMS JS, 1965, V2, P267, ADV EXP SOC PSYCHOL; Alexander M, 2018, V29, P330, J SERV MANAGE, DOI 10.1108/JOSM-05-2018-410; Alexander MJ, 2018, V29, P333, J SERV MANAGE, DOI 10.1108/JOSM-08-2016-0237; Algesheimer R, 2005, V69, P19, J MARKETING, DOI 10.1509/jmkg.69.3.19.66363; Anselme P, 2010, V208, P291, BEHAV BRAIN RES, DOI 10.1016/j.bbr.2009.12.020; Autio E, 2013, V56, P1348, ACAD MANAGE J, DOI 10.5465/amj.2010.0328; Bagozzi R. P., 1988, V16, P74, J ACAD MARKET SCI, DOI DOI 10.1007/BF02723327; Baldus BJ, 2015, V68, P978, J BUS RES, DOI 10.1016/j.jbusres.2014.09.035; Barakat LL, 2015, V32, P113, INT J RES MARK, DOI 10.1016/j.ijresmar.2014.10.001; Barone MJ, 2014, V42, P309, J ACAD MARKET SCI, DOI 10.1007/s11747-013-0352-7; Bengtsson L, 2013, V33, P655, INT J INFORM MANAGE, DOI 10.1016/j.ijinfomgt.2013.04.003; Benoit S, 2016, V27, P460, J SERV MANAGE, DOI 10.1108/JOSM-09-2015-0287; Berger A, 2018, V46, P652, J ACAD MARKET SCI, DOI 10.1007/s11747-017-0530-0; Bhattacherjee A, 2001, V25, P351, MIS QUART, DOI 10.2307/3250921; Bies RJ, 1986, P43, RES NEGOTIATION ORG, DOI DOI 10.1037/0021-9010.86.3.425; Black I, 2017, V70, P416, J BUS RES, DOI 10.1016/j.jbusres.2016.07.012; Blau P. M., 1964, EXCHANGE POWER SOCIA; Bolton RN, 2014, V25, P253, J SERV MANAGE, DOI 10.1108/JOSM-01-2014-0034; Breidbach CF, 2014, V24, P592, MANAG SERV QUAL, DOI 10.1108/MSQ-08-2013-0158; Brodie RJ, 2013, V66, P105, J BUS RES, DOI 10.1016/j.jbusres.2011.07.029; Brodie RJ, 2011, V14, P252, J SERV RES-US, DOI 10.1177/1094670511411703; Carlson J, 2019, V50, P333, J RETAIL CONSUM SERV, DOI 10.1016/j.jretconser.2018.07.008; Chandler JD, 2015, V18, P6, J SERV RES-US, DOI 10.1177/1094670514537709; Chebat JC, 2005, V58, P664, J BUS RES, DOI 10.1016/j.jbusres.2003.09.005; Chen YC, 2015, V14, P499, ELECTRON COMMER R A, DOI 10.1016/j.elerap.2015.07.003; Chou C, 2015, V24, P169, CREAT INNOV MANAG, DOI 10.1111/caim.12104; Costikyan G., 2013, UNCERTAINTY IN GAMES; Coussement K, 2017, V34, P565, J PROD INNOVAT MANAG, DOI 10.1111/jpim.12401; Dale S., 2014, V31, P82, BUSINESS INFORM REV, DOI DOI 10.1177/0266382114538350; de Valck K, 2009, V47, P185, DECIS SUPPORT SYST, DOI 10.1016/j.dss.2009.02.008; Debaere S, 2018, V270, P761, EUR J OPER RES, DOI 10.1016/j.ejor.2018.03.039; Deterding S, 2019, V28, P131, J MANAGE INQUIRY, DOI 10.1177/1056492618790912; Deterding Sebastian, 2011, P9, P 15 INT AC MINDTREK, DOI [10.1145/2181037.2181040, DOI 10.1145/2181037.2181040, 10. 1145/2181037.2181040]; Dholakia UM, 2004, V21, P241, INT J RES MARK, DOI 10.1016/j.ijresmar.2003.12.004; Eppmann R, 2018, V43, P98, J INTERACT MARK, DOI 10.1016/j.intmar.2018.03.002; Folger R., 1985, V3, P141, RES PERSONNEL HUMAN; Fullwood C, 2019, V90, P131, COMPUT HUM BEHAV, DOI 10.1016/j.chb.2018.08.037; Galak J, 2013, V39, P993, J CONSUM RES, DOI 10.1086/666597; Gambetti RC, 2015, V15, P155, MARKETING THEOR, DOI 10.1177/1470593114545004; Gebauer J, 2013, V66, P1516, J BUS RES, DOI 10.1016/j.jbusres.2012.09.013; Goldsmith K, 2010, V47, P1070, J MARKETING RES, DOI 10.1509/jmkr.47.6.1070; Goodman JK, 2013, V26, P213, J BEHAV DECIS MAKING, DOI 10.1002/bdm.1753; GREENBERG J, 1990, V16, P399, J MANAGE, DOI 10.1177/014920639001600208; Hamari J, 2014, P3025, P ANN HICSS, DOI 10.1109/HICSS.2014.377; Harvey S, 2005, V20, P53, J BUS PSYCHOL, DOI 10.1007/s10869-005-6983-z; Harwood T, 2015, V29, P533, J SERV MARK, DOI 10.1108/JSM-01-2015-0045; Hayes A. F., 2013, CONDITIONAL PROCESS; Hofacker CF, 2016, V34, P25, J INTERACT MARK, DOI 10.1016/j.intmar.2016.03.001; Hollebeek LD, 2014, V23, P62, J PROD BRAND MANAG, DOI 10.1108/JPBM-06-2013-0332; Hollebeek L, 2011, V19, P555, J STRATEG MARK, DOI 10.1080/0965254X.2011.599493; Hollebeek LD, 2011, V27, P785, J MARKET MANAG-UK, DOI 10.1080/0267257X.2010.500132; Hollebeek LD, 2019, V45, P27, J INTERACT MARK, DOI 10.1016/j.intmar.2018.07.003; Hollebeek LD, 2019, V47, P186, J ACAD MARKET SCI, DOI 10.1007/s11747-018-0605-6; Hollebeek LD, 2017, V31, P204, J SERV MARK, DOI 10.1108/JSM-01-2016-0006; Hollebeek LD, 2014, V28, P149, J INTERACT MARK, DOI 10.1016/j.intmar.2013.12.002; Holt CA, 2002, V92, P1644, AM ECON REV, DOI 10.1257/000282802762024700; HOMANS GC, 1958, V63, P597, AM J SOCIOL, DOI 10.1086/222355; Hsee CK, 2016, V27, P659, PSYCHOL SCI, DOI 10.1177/0956797616631733; Hulland J, 2018, V46, P789, J ACAD MARKET SCI, DOI 10.1007/s11747-018-0587-4; Huotari K, 2017, V27, P21, ELECTRON MARK, DOI 10.1007/s12525-015-0212-z; Insley V, 2014, V42, P340, INT J RETAIL DISTRIB, DOI 10.1108/IJRDM-01-2013-0030; Jeng SP, 2008, V36, P1053, SOC BEHAV PERSONAL, DOI 10.2224/sbp.2008.36.8.1053; Jiang L, 2015, V66, P1477, J ASSOC INF SCI TECH, DOI 10.1002/asi.23261; Johnson DS, 2015, V29, P1, J INTERACT MARK, DOI 10.1016/j.intmar.2014.07.002; Kaplan AM, 2010, V53, P59, BUS HORIZONS, DOI 10.1016/j.bushor.2009.09.003; KIM J, 2017, V99, P422, J BUS RES; Kim WC, 1998, V19, P323, STRATEGIC MANAGE J; Kozinets R. V., 1999, V17, P252, EUROPEAN MANAGEMENT, DOI DOI 10.1016/S0263-2373(99)00004-3; Kozinets RV, 2010, V74, P71, J MARKETING, DOI 10.1509/jmkg.74.2.71; Kozinets RV, 2008, V28, P339, J MACROMARKETING, DOI 10.1177/0276146708325382; Krawczyk MW, 2011, V70, P111, THEOR DECIS, DOI 10.1007/s11238-009-9189-4; Kuester S, 2015, V32, P272, INT J RES MARK, DOI 10.1016/j.ijresmar.2014.09.006; Kumar J, 2019, V36, P168, J CONSUM MARK, DOI 10.1108/JCM-01-2018-2519; KUMAR N, 1995, V32, P54, J MARKETING RES, DOI 10.2307/3152110; Kumar V, 2019, V47, P138, J ACAD MARKET SCI, DOI 10.1007/s11747-017-0565-2; Kumar V, 2016, V53, P497, J MARKETING RES, DOI 10.1509/jmr.15.0044; Kumar V, 2010, V13, P297, J SERV RES-US, DOI 10.1177/1094670510375602; Kwak H, 2017, V34, P851, INT J RES MARK, DOI 10.1016/j.ijresmar.2017.04.002; Landers RN, 2019, V28, P137, J MANAGE INQUIRY, DOI 10.1177/1056492618790913; Langner B, 2015, V32, P522, J PROD INNOVAT MANAG, DOI 10.1111/jpim.12216; Leclercq T, 2020, V52, J RETAIL CONSUM SERV, DOI 10.1016/j.jretconser.2019.07.007; Leclercq T, 2017, V21, P454, INT J ELECTRON COMM, DOI 10.1080/10864415.2016.1355638; Lemon KN, 2016, V80, P69, J MARKETING, DOI 10.1509/jm.15.0420; Lind E. A., 1988, SOCIAL PSYCHOL PROCE; Lucassen G, 2014, V148, P194, PROCD SOC BEHV, DOI 10.1016/j.sbspro.2014.07.034; Ludwig S, 2014, V38, P1201, MIS QUART, DOI 10.25300/MISQ/2014/38.4.12; Luo YD, 2007, V50, P644, ACAD MANAGE J; Maciuliene M, 2016, V69, P4826, J BUS RES, DOI 10.1016/j.jbusres.2016.04.038; Malinen S, 2015, V46, P228, COMPUT HUM BEHAV, DOI 10.1016/j.chb.2015.01.004; MALONE TW, 1981, V5, P333, COGNITIVE SCI, DOI 10.1016/S0364-0213(81)80017-1; Mandl L, 2020, V107, P130, J BUS RES, DOI 10.1016/j.jbusres.2018.09.008; Marketing Science Institute, 2018, RES PRIOR 2018 2020; Marticotte F, 2016, V25, P538, J PROD BRAND MANAG, DOI 10.1108/JPBM-06-2015-0920; MOORMAN C, 1993, V57, P81, J MARKETING, DOI 10.2307/1252059; Muniz AM, 2001, V27, P412, J CONSUM RES, DOI 10.1086/319618; Nambisan S, 2009, V26, P388, J PROD INNOVAT MANAG, DOI 10.1111/j.1540-5885.2009.00667.x; Newman GE, 2012, V7, P19, JUDGM DECIS MAK; Nunnally JC, 1994, PSYCHOMETRIC THEORY; Ostrom AL, 2015, V18, P127, J SERV RES-US, DOI 10.1177/1094670515576315; Pansari A, 2017, V45, P294, J ACAD MARKET SCI, DOI 10.1007/s11747-016-0485-6; Patterson PG, 2006, V23, P263, INT J RES MARK, DOI 10.1016/j.ijresmar.2006.02.004; Poncin I, 2017, V124, P320, TECHNOL FORECAST SOC, DOI 10.1016/j.techfore.2017.01.025; Preacher KJ, 2008, V40, P879, BEHAV RES METHODS, DOI 10.3758/BRM.40.3.879; Robson K., 2014, V42, P352, ADV CONSUM RES; Robson K, 2015, V58, P411, BUS HORIZONS, DOI 10.1016/j.bushor.2015.03.006; Ruan BW, 2018, V55, P556, J MARKETING RES, DOI 10.1509/jmr.15.0346; Sanchez-Pages S, 2007, V61, P86, GAME ECON BEHAV, DOI 10.1016/j.geb.2006.10.014; Sarner A, 2008, V16, P9, GARTNER RES; Schmitt B. H., 1999, EXPERIENTIAL MARKETI; Shen LX, 2019, V46, P69, J CONSUM RES, DOI 10.1093/jcr/ucy062; Simonsohn U, 2009, V20, P686, PSYCHOL SCI, DOI 10.1111/j.1467-9280.2009.02349.x; Singh S, 2012, V26, P189, J INTERACT MARK, DOI 10.1016/j.intmar.2012.04.001; Sun N, 2014, V38, P110, COMPUT HUM BEHAV, DOI 10.1016/j.chb.2014.05.022; Ting CY, 2010, V38, P395, SOC BEHAV PERSONAL, DOI 10.2224/sbp.2010.38.3.395; Tsai HT, 2012, V49, P111, INFORM MANAGE-AMSTER, DOI 10.1016/j.im.2011.11.002; Tsui AS, 1997, V40, P1089, ACAD MANAGE J, DOI 10.2307/256928; Uruena A, 2016, V69, P1384, J BUS RES, DOI 10.1016/j.jbusres.2015.10.112; van Doorn J, 2010, V13, P253, J SERV RES-US, DOI 10.1177/1094670510375599; Verleye K, 2015, V26, P321, J SERV MANAGE, DOI 10.1108/JOSM-09-2014-0254; Weijo H, 2019, V94, P128, J BUS RES, DOI 10.1016/j.jbusres.2017.10.054; Werbach K., 2012, WIN GAME THINKING CA; Wolf T, 2020, V106, P353, J BUS RES, DOI 10.1016/j.jbusres.2018.12.058; Yang C., 2018, P325, P 18 INT C EL BUS; ZAICHKOWSKY JL, 1985, V12, P341, J CONSUM RES, DOI 10.1086/208520; Zhou ZM, 2013, V66, P2438, J BUS RES, DOI 10.1016/j.jbusres.2013.05.032; Zichermann G., 2011, GAMIFICATION DESIGN; Zichermann G., 2013, GAMIFICATION REVOLUT|
NR- 128|
TC- 0|
Z9- 0|
U1- 6|
U2- 6|
PU- ROUTLEDGE JOURNALS, TAYLOR & FRANCIS LTD|
PI- ABINGDON|
PA- 2-4 PARK SQUARE, MILTON PARK, ABINGDON OX14 4RN, OXON, ENGLAND|
SN- 0267-257X|
EI- 1472-1376|
J9- J MARKET MANAG-UK|
JI- J. Market. Manag|
PD- MAR 23|
PY- 2020|
VL- 36|
IS- 5-6|
SI- SI|
BP- 550|
EP- 577|
DI- 10.1080/0267257X.2020.1736604|
EA- MAR 2020|
PG- 28|
WC- Business; Management|
SC- Business & Economics|
GA- LK7PK|
UT- WOS:000524204400001|
JN- JOURNAL OF MARKETING MANAGEMENT, 2020, V36, N5-6, P550-577|
DA- 2020-05-20 ER ||

PT- J|
AU- Poyry E; Parvinen P; Mattila O; Holopainen J|
AF- Poyry Essi; Parvinen, Petri; Mattila, Osmo; Holopainen, Jani|
TI- Engaged, but with what? Objects of engagement in technology-aided B2B customer interactions|
SO- JOURNAL OF MARKETING MANAGEMENT|
LA- English|
DT- Article|
DE- Customer engagement; objects of engagement; virtual reality; marketing technology; business-to-business|
ID- VALUE CO-CREATION; BRAND ENGAGEMENT; USER ENGAGEMENT; ACTOR ENGAGEMENT; DOMINANT LOGIC; SOCIAL MEDIA; BEHAVIOR; REALITY; LOYALTY; FOUNDATIONS|
AB- Using new technologies in customer interactions is a popular way of trying to increase customer engagement. It is, however, unknown how such efforts by marketers' affect engagement, and particularly to what that engagement relates to. By analysing interview and observation data, the engagement manifestations of customers of a B2B company using virtual-reality technology were studied. The results show that customer engagement can be targeted at not only brands or firms but also the service the firm offers or the technology that enables the service. It is argued that the different objects of engagement can coexist and support each other but engagement with the firm is less susceptible to fluctuations. Marketers should be aware of what triggers customer engagement and what it is targeted at|
C1- [Poyry, Essi] Univ Helsinki, Ctr Consumer Soc Res, Helsinki, Finland; [Parvinen, Petri; Mattila, Osmo; Holopainen, Jani] Univ Helsinki, Dept Forest Sci, Helsinki, Finland; [Parvinen, Petri] Aalto Univ, Dept Ind Engn & Management, Espoo, Finland; [Parvinen, Petri] Univ Helsinki, Dept Econ & Management, Helsinki, Finland; [Mattila, Osmo] Univ Eastern Finland, Sch Forest Sci, Joensuu, Finland; [Mattila, Osmo] Swedish Univ Agr Sci, Dept Forest Resource Management, Umea, Sweden|
RP- Poyry, E (reprint author), Univ Helsinki, Ctr Consumer Soc Res, Helsinki, Finland|
EM- essi.poyry@helsinki.fi|
RI- Parvinen, Petri/G-2386-2013|
CD- Alexander MJ, 2018, V29, P333, J SERV MANAGE, DOI 10.1108/JOSM-08-2016-0237; Moliner MA, 2018, V32, P387, J SERV MARK, DOI 10.1108/JSM-08-2016-0320; Arminen I., 2017, I INTERACTION STUDIE; Babbie E. R., 1989, PRACTICE SOCIAL RES; Bejerholm U, 2007, V61, P21, AM J OCCUP THER, DOI 10.5014/ajot.61.1.21; Benjaminsson F, 2019, V34, P779, SCAND J FOREST RES, DOI 10.1080/02827581.2019.1623304; Biocca F., 1997, V3, P2, J COMPUT-MEDIAT COMM, DOI [10.1111/j.1083-6101.1997.tb00070.x, DOI 10.1111/J.1083-6101.1997.TB00070.X]; Birinci H, 2018, V30, P1190, INT J CONTEMP HOSP M, DOI 10.1108/IJCHM-09-2016-0506; Bowden JLH, 2009, V17, P63, J MARKET THEORY PRAC, DOI 10.2753/MTP1069-6679170105; Bowden JLH, 2015, V31, P774, J MARKET MANAG-UK, DOI 10.1080/0267257X.2014.983143; Bowman DA, 2007, V40, P36, COMPUTER, DOI 10.1109/MC.2007.257; Breidbach CF, 2014, V24, P592, MANAG SERV QUAL, DOI 10.1108/MSQ-08-2013-0158; Briggs T., 2010, V21, P46, DESIGN MANAGEMENT RE; Brodie R. J., 2016, CUSTOMER ENGAGEMENT; Brodie RJ, 2011, V14, P252, J SERV RES-US, DOI 10.1177/1094670511411703; Cheung C., 2011, INT C INF SYST 2011; Choi YK, 2014, V67, P2164, J BUS RES, DOI 10.1016/j.jbusres.2014.04.026; Daymon C., 2010, QUALITATIVE RES METH; Denzin NK, 2011, P1, SAGE HDB QUALITATIVE; DIRKIN GR, 1983, V56, P191, PERCEPT MOTOR SKILL, DOI 10.2466/pms.1983.56.1.191; EISENHARDT KM, 1989, V14, P532, ACAD MANAGE REV, DOI 10.2307/258557; Gallaugher J, 2010, V9, P197, MIS Q EXEC; Gershoff AD, 2015, V79, P97, J MARKETING, DOI 10.1509/jm.13.0303; GLASER B, 1967, DISCOVERY GROUNDED T; Gronroos C, 2011, V11, P279, MARKETING THEOR, DOI 10.1177/1470593111408177; Gummerus J, 2012, V35, P857, MANAG RES REV, DOI 10.1108/01409171211256578; Handelsman MM, 2005, V98, P184, J EDUC RES, DOI 10.3200/JOER.98.3.184-192; Hollebeek LD, 2014, V23, P62, J PROD BRAND MANAG, DOI 10.1108/JPBM-06-2013-0332; Hollebeek LD, 2011, V27, P785, J MARKET MANAG-UK, DOI 10.1080/0267257X.2010.500132; Hollebeek LD, 2019, V47, P186, J ACAD MARKET SCI, DOI 10.1007/s11747-018-0605-6; Hollebeek LD, 2014, V28, P149, J INTERACT MARK, DOI 10.1016/j.intmar.2013.12.002; Hwang MI, 1999, V35, P229, INFORM MANAGE, DOI 10.1016/S0378-7206(98)00092-5; Jaakkola E, 2019, V80, P27, IND MARKET MANAG, DOI 10.1016/j.indmarman.2018.06.014; Jaakkola E, 2014, V17, P247, J SERV RES-US, DOI 10.1177/1094670514529187; Javornik A., 2016, ACM SIGCHI DESIGNING; Javornik A, 2016, V32, P987, J MARKET MANAG-UK, DOI 10.1080/0267257X.2016.1174726; Jordan B, 1995, V4, P39, J LEARN SCI, DOI 10.1207/s15327809jls0401_2; Kaptein M, 2016, V20, P50, INT J ELECTRON COMM, DOI 10.1080/10864415.2016.1061414; Kim YH, 2013, V56, P361, DECIS SUPPORT SYST, DOI 10.1016/j.dss.2013.07.002; Kleinaltenkamp M, 2019, V80, P11, IND MARKET MANAG, DOI 10.1016/j.indmarman.2019.02.009; Knoblauch H, 2012, V12, P334, QUAL RES, DOI 10.1177/1468794111436147; Kumar V, 2010, V13, P297, J SERV RES-US, DOI 10.1177/1094670510375602; LeBaron CD, 2005, P493, SOURCEBOOK OF NONVERBAL MEASURES: GOING BEYOND WORDS; Li HR, 2002, V31, P43, J ADVERTISING, DOI 10.1080/00913367.2002.10673675; Mackellar J, 2013, V4, P56, INT J EVENT FESTIV M, DOI 10.1108/17582951311307511; Maslowska E, 2016, V32, P469, J MARKET MANAG-UK, DOI 10.1080/0267257X.2015.1134628; Mollen A, 2010, V63, P919, J BUS RES, DOI 10.1016/j.jbusres.2009.05.014; O'Brien HL, 2008, V59, P938, J AM SOC INF SCI TEC, DOI 10.1002/asi.20801; O'Brien IM, 2015, V29, P547, J SERV MARK, DOI 10.1108/JSM-02-2015-0085; O'Brien J., 2016, FORTUNE; Pansari A, 2017, V45, P294, J ACAD MARKET SCI, DOI 10.1007/s11747-016-0485-6; Parameswaran S, 2015, V52, P317, INFORM MANAGE-AMSTER, DOI 10.1016/j.im.2014.12.007; Patterson P., 2006, P ANZMAC 2006 C; PETTY RE, 1983, V10, P135, J CONSUM RES, DOI 10.1086/208954; Pohlker C, 2019, V19, P8425, ATMOS CHEM PHYS, DOI 10.5194/acp-19-8425-2019; Reinartz W. J., 2018, P243, CUSTOMER ENGAGEMENT; Resnick Evan, 2001, V54, P551, J INT AFF; Sashi CM, 2012, V50, P253, MANAGE DECIS, DOI 10.1108/00251741211203551; Sautter P., 2004, V5, P14, J ELECTRON COMMER RE; Scholz J, 2016, V59, P149, BUS HORIZONS, DOI 10.1016/j.bushor.2015.10.003; Sharafi P, 2006, V22, P899, COMPUT HUM BEHAV, DOI 10.1016/j.chb.2004.03.022; Silverman D., 2001, INTERPRETING QUALITA; Sinek S, 2009, START WHY GREAT LEAD; Solem BAA, 2016, V32, P445, J MARKET MANAG-UK, DOI 10.1080/0267257X.2016.1145723; Sprott D, 2009, V46, P92, J MARKETING RES, DOI 10.1509/jmkr.46.1.92; Storbacka K, 2019, V80, P4, IND MARKET MANAG, DOI 10.1016/j.indmarman.2019.04.007; Streeck J, 2005, P381, LEA COMMUN SER; Ul Islam J, 2017, V34, P96, TELEMAT INFORM, DOI 10.1016/j.tele.2017.01.004; van Doorn J, 2010, V13, P253, J SERV RES-US, DOI 10.1177/1094670510375599; Vanian J., 2016, FORTUNE; Vargo SL, 2004, V68, P1, J MARKETING, DOI 10.1509/jmkg.68.1.1.24036; Vargo SL, 2008, V36, P1, J ACAD MARKET SCI, DOI 10.1007/s11747-007-0069-6; Vargo SL, 2017, V34, P46, INT J RES MARK, DOI 10.1016/j.ijresmar.2016.11.001; Vivek S. D., 2016, P71, CUSTOMER ENGAGEMENT; Vivek S. D., 2018, P31, CUSTOMER ENGAGEMENT; Zhang JJ, 2015, V33, P241, ADV STRATEG MANAGE, DOI 10.1108/S0742-332220150000033006; Zheng XB, 2015, V28, P90, INFORM TECHNOL PEOPL, DOI 10.1108/ITP-08-2013-0144|
NR- 77|
TC- 0|
Z9- 0|
U1- 2|
U2- 2|
PU- ROUTLEDGE JOURNALS, TAYLOR & FRANCIS LTD|
PI- ABINGDON|
PA- 2-4 PARK SQUARE, MILTON PARK, ABINGDON OX14 4RN, OXON, ENGLAND|
SN- 0267-257X|
EI- 1472-1376|
J9- J MARKET MANAG-UK|
JI- J. Market. Manag|
PD- FEB 12|
PY- 2020|
VL- 36|
IS- 3-4|
SI- SI|
BP- 334|
EP- 360|
DI- 10.1080/0267257X.2020.1736603|
EA- MAR 2020|
PG- 27|
WC- Business; Management|
SC- Business & Economics|
GA- LK6RH|
UT- WOS:000524038900001|
JN- JOURNAL OF MARKETING MANAGEMENT, 2020, V36, N3-4, P334-360|
DA- 2020-05-20 ER ||

PT- J|
AU- Fiore M; Galati A; Golebiewski J; Drejerska N|
AF- Fiore Mariantonietta; Galati, Antonino; Golebiewski, Jaroslaw; Drejerska, Nina|
TI- Stakeholders' involvement in establishing sustainable business models The case of Polish dairy cooperatives|
SO- BRITISH FOOD JOURNAL|
LA- English|
DT- Article|
DE- Agricultural cooperative; Social innovation; Stakeholder theory; Dairy sector; Business model|
ID- CO-CREATION; INNOVATION|
AB- Purpose Cooperatives play a dominant role in the European dairy sector. The aim of the study is to define a sustainable business model of dairy cooperatives and explore how stakeholders can contribute to innovation processes generated in this ecosystem. Design/methodology/approach Starting from theoretical assumption and investigation of three major cooperatives located in an ecological agricultural Poland region, known also as "Green Lungs of Poland," the authors propose a sustainable business model where the role stakeholders in the value co-creation is emphasized. Findings The findings of this paper show how the involvement of various stakeholders by the cooperatives contributes to the development of innovations that meet customer expectations, thereby concurring to the creation of social, environmental and economic value. Originality/value This paper formulates a business model integrating theoretical assumptions from the literature review with empirical evidence by exploring the roles of stakeholders that contribute and incorporate innovation, responsibility and sustainability into the core of activities of cooperatives|
C1- [Fiore, Mariantonietta] Univ Foggia, Dept Econ, Foggia, Italy; [Galati, Antonino] Univ Palermo, Dept Agr Food & Forest Sci, Palermo, Italy; [Golebiewski, Jaroslaw; Drejerska, Nina] Warsaw Univ Life Sci, Dept Dev Policy & Mkt, Warsaw, Poland|
RP- Drejerska, N (reprint author), Warsaw Univ Life Sci, Dept Dev Policy & Mkt, Warsaw, Poland|
EM- mariantonietta.fiore@unifg.it; antonino.galati@unipa.it; jaroslaw_golebiewski@sggw.pl; nina_drejerska@sggw.pl|
OI- Golebiewski, Jaroslaw/0000-0001-7869-790X; fiore, mariantonietta/0000-0002-9244-6776; Drejerska, Nina/0000-0001-7591-8121|
CD- Almeida M., 2012, V6, P206, INT J TECHNOLOGY GLO, DOI DOI 10.1504/IJTG.2012.048326; Baden-Fuller C, 2013, V46, P419, LONG RANGE PLANN, DOI 10.1016/j.lrp.2013.08.023; Bernardino S, 2017, V90, P159, CIRIEC, DOI 10.7203/CIRIEC-E.90.9155; Bijman J, 2018, V10, SUSTAINABILITY-BASEL, DOI 10.3390/su10072498; Bocken NMP, 2014, V65, P42, J CLEAN PROD, DOI 10.1016/j.jclepro.2013.11.039; Boguta W., 2014, SPOLDZIELCZOSC WIEJS; Bremmers H., 2007, V16, P214, BUSINESS STRATEGY EN, DOI DOI 10.1002/BSE.480; Chmieliski P., 2018, V120, P1, STUDIES AGR EC; Cornforth C., 2004, V75, P11, ANN PUBLIC COOPERATI, DOI DOI 10.1111/APCE.2004.75.ISSUE-1; Cunningham JH, 2009, P117, FIDDLEHEAD; Douglas L.H., 1969, AGRARIANISM AM HIST; Drejerska N, 2019, V121, P1368, BRIT FOOD J, DOI 10.1108/BFJ-05-2018-0337; EISENHARDT KM, 1989, V14, P532, ACAD MANAGE REV, DOI 10.2307/258557; European Dairy Association, 2019, ANN REP 2018 19 SHAP; Fairbairn B, 2017, V88, P425, ANN PUBLIC COOP ECON, DOI 10.1111/apce.12157; FAO, 2015, ANN REP FAOS PROJ AC; FAO Division Rural Infrastructure and Agro-Industries, 2013, MILK DAIRY PRODUCTS; Freeman E.R, 1984, STRATEGIC MANAGEMENT; Freeman R. E., 2010, STRATEGIC MANAGEMENT; Galati A., 2019, V10, P324, International Journal of Globalisation and Small Business; Garcia-Llorente M, 2019, V11, SUSTAINABILITY-BASEL, DOI 10.3390/su11041181; Garvare R, 2010, V21, P737, TOTAL QUAL MANAG BUS, DOI 10.1080/14783363.2010.483095; Giacomarra M., 2019, EUROMED J BUSINESS, DOI [10.1108/EMJB-06-2019-0077, DOI 10.1108/EMJB-06-2019-0077]; Giacomarra M., 2019, J BUS RES, DOI [10.1016/j.jbusres.2019.05.029, DOI 10.1016/J.JBUSRES.2019.05.029]; Golebiewski J., 2017, V16, P51, Acta Scientiarum Polonorum - Oeconomia; Han SI, 2014, V49, P327, COMMUNITY DEV J, DOI 10.1093/cdj/bst040; Hawrysz L, 2017, V9, SUSTAINABILITY-BASEL, DOI 10.3390/su9091609; Hogeland JA, 2006, V28, P67, CULT AGRIC FOOD ENVI, DOI 10.1525/cag.2006.28.2.67; HUNG H, 1998, V6, P101, CORPORATE GOVERNANCE, DOI DOI 10.1111/1467-8683.00089; Iliopoulos C, 2018, V10, SUSTAINABILITY-BASEL, DOI 10.3390/su10041271; Krysiak I., 2006, INFORMACJA SEKTORZE; Leonidou E, 2018, P1, J BUS RES, DOI DOI 10.1016/J.JBUSRES.2018.11.054; Maciuliene M, 2018, V12, P399, CONTEMP ECON, DOI 10.5709/ce.1897-9254.285; Marques P., 2019, P1, EUROMED J BUSINESS, DOI [10.1108/EMJB-01-2019-0013, DOI 10.1108/EMJB-01-2019-0013]; Massa L, 2017, V11, P73, ACAD MANAG ANN, DOI 10.5465/annals.2014.0072; Miles M.B., 1984, QUALITATIVE DATA ANA; Moraine M, 2014, V8, P1204, ANIMAL, DOI 10.1017/S1751731114001189; Nourse E., 1992, V7, P105, J AGR COOPERATION; Okano MT, 2017, V11, P317, INT J INNOV SUSTAIN, DOI 10.1504/IJISD.2017.086868; Pachciarek H., 2017, V15, P293, ZARZADZANIE FINANSE; Pandey A, 2008, V80, P889, J BUS ETHICS, DOI 10.1007/s10551-007-9475-4; Perez Perdomo S. A., 2016, V16, P59, Journal on Chain and Network Science, DOI 10.3920/JCNS2014.0007; Perkmann M, 2010, V29, P265, RES SOCIOL ORGAN-RES, DOI 10.1108/S0733-558X(2010)0000029020; Platonoff A.L., 2009, P46, ZARZADZANIE DYNAMICZ; Polska Izba Handlu, 2018, RANK ROWN BIZN RYN M; Pucci T., 2018, J BUS RES, DOI [10.1016/j.jbusres.2018.11.009, DOI 10.1016/J.JBUSRES.2018.11.009]; Reed G, 2016, V4, P97, J CO-OP ORGAN MANAG, DOI 10.1016/j.jcom.2016.09.001; Remenyi D., 1998, DOING RES BUSINESS M; Rudnicka A., 2016, V7, P52, J POSITIVE MANAGEMEN; Rzeczpospolita, 2017, RANK TOP 500 CO POL; Saji BS, 2016, V65, P256, INT J PRODUCT PERFOR, DOI 10.1108/IJPPM-10-2015-0147; Schneider F, 2018, V13, P129, SUSTAIN SCI, DOI 10.1007/s11625-017-0507-4; Shafer S.M., 2005, V48, P199, BUS HORIZONS, DOI DOI 10.1016/J.BUSH0R.2004.10.014; Statistics Poland, 2018, STAT YB AGR; Stubbs W, 2008, V21, P103, ORGAN ENVIRON, DOI 10.1177/1086026608318042; Sucho A., 2018, V1, P59, PRZEGLAD PRAWA ROLNE; Tardivo G, 2017, V119, P2359, BRIT FOOD J, DOI [10.1108/bfj-02-2017-0119, 10.1108/BFJ-02-2017-0119]; Tesits R, 2017, V23, P27, EAST EUR COUNTRYSIDE, DOI 10.1515/eec-2017-0002; Thrassou A., 2014, Management and Sustainable Development, V10, P352, World Review of Entrepreneurship, DOI 10.1504/WREMSD.2014.060384; Upward A, 2016, V29, P97, ORGAN ENVIRON, DOI 10.1177/1086026615592933; Vezina M., 2018, V57, P1399, MANAGE DECIS; Vildasen SS, 2018, V12, P148, IMP J, DOI 10.1108/IMP-05-2017-0016; Vrontis D, 2017, V124, P271, TECHNOL FORECAST SOC, DOI 10.1016/j.techfore.2016.10.064; Winter SG, 2001, V12, P730, ORGAN SCI, DOI 10.1287/orsc.12.6.730.10084; Wit B., 2016, V19, P87, PRZEDSIEBIORSTWO WE; Yin R. K., 2009, CASE STUDY RES DESIG; Young HP, 2011, V108, P21285, P NATL ACAD SCI USA, DOI 10.1073/pnas.1100973108; Zhao D., 2013, V6, P208, CHINA J SOCIAL WORK; Zott C, 2008, V29, P1, STRATEGIC MANAGE J, DOI 10.1002/smj.642|
NR- 69|
TC- 0|
Z9- 0|
U1- 8|
U2- 8|
PU- EMERALD GROUP PUBLISHING LTD|
PI- BINGLEY|
PA- HOWARD HOUSE, WAGON LANE, BINGLEY BD16 1WA, W YORKSHIRE, ENGLAND|
SN- 0007-070X|
EI- 1758-4108|
J9- BRIT FOOD J|
JI- Br. Food J|
PD- MAY 4|
PY- 2020|
VL- 122|
IS- 5|
SI- SI|
BP- 1671|
EP- 1691|
DI- 10.1108/BFJ-04-2019-0263|
EA- MAR 2020|
PG- 21|
WC- Food Science & Technology|
SC- Food Science & Technology|
GA- LI0IN|
UT- WOS:000517840600001|
JN- BRITISH FOOD JOURNAL, 2020, V122, N5, P1671-1691|
DA- 2020-05-20 ER ||

PT- J|
AU- Raza A; Saeed A; Iqbal MK; Saeed U; Sadiq I; Faraz NA|
AF- Raza Ali; Saeed, Amer; Iqbal, Muhammad Khalid; Saeed, Umair; Sadiq, Imran; Faraz, Naveed Ahmad|
TI- Linking Corporate Social Responsibility to Customer Loyalty through Co-Creation and Customer Company Identification: Exploring Sequential Mediation Mechanism|
SO- SUSTAINABILITY|
LA- English|
DT- Article|
DE- corporate social responsibility; co-creation; customer-company identification; customer loyalty; customer behavior; developing country; sustainability|
ID- BEHAVIORAL INTENTIONS; SERVICE INNOVATION; BANKING SERVICES; CSR; ROLES; REPUTATION; HOSPITALITY; FRAMEWORK; EMOTIONS; IMPACT|
AB- Promoting corporate social responsibility (CSR) and co-creation has become a crucial relationship marketing strategy for the banks. This research empirically investigates how banks' CSR activities generate positive customer responses in the form of co-creation, customer-company identification (CCI), and loyalty. This research sheds light on the influence of CSR on customer behavior by analyzing the underlying psychological processes through the sequential mediation of co-creation and CCI. Working with a sample of 280 banking customers in Pakistan, partial least square based structural equation modeling (PLS-SEM) is employed to test the conceptual model. CSR is a multidimensional formative construct that affects customer loyalty both directly and indirectly. Sequential partial mediations of co-creation and CCI are found between CSR activities and customer loyalty. Lastly, CCI has a direct and significant impact on co-creation and customer loyalty. Banks must include CSR in their long-term marketing plans to improve overall customer behavior because banks' CSR activities result in customer identification and co-creation. Similarly, banks should welcome the customers' participation in service design and use their knowledge and skills to improve overall service culture|
C1- [Raza, Ali; Iqbal, Muhammad Khalid] Univ Management & Technol, Knowledge Unit Business Econ Accountancy & Commer, Sialkot 51310, Pakistan; [Saeed, Amer; Sadiq, Imran] Univ Management & Technol, Sch Business & Econ, Lahore 54770, Pakistan; [Saeed, Umair] Minist Higher Educ, Coll Sci, Business Adm Dept, Ibri 511, Oman; [Faraz, Naveed Ahmad] Wuhan Univ Technol, Sch Management, Wuhan 430070, Peoples R China|
RP- Raza, A (reprint author), Univ Management & Technol, Knowledge Unit Business Econ Accountancy & Commer, Sialkot 51310, Pakistan.; Saeed, A (reprint author), Univ Management & Technol, Sch Business & Econ, Lahore 54770, Pakistan|
EM- aliraza@skt.umt.edu.pk; amer.saeed@umt.edu.pk; khalid.iqbal@skt.umt.edu.pk; umairsaeed.ibr@cas.edu.om; imran.sadiq@umt.edu.pk; naveedahmad@whut.edu.cn|
OI- Raza, Ali/0000-0001-7043-2472; Faraz, Naveed/0000-0002-4790-9751|
CD- Ahearne M, 2005, V90, P574, J APPL PSYCHOL, DOI 10.1037/0021-9010.90.3.574; Ahmed I, 2020, V12, SUSTAINABILITY-BASEL, DOI 10.3390/su12031158; Arli DI, 2010, V34, P46, INT J CONSUM STUD, DOI 10.1111/j.1470-6431.2009.00824.x; Arnould EJ, 2005, V31, P868, J CONSUM RES, DOI 10.1086/426626; Baskentli S, 2019, V95, P502, J BUS RES, DOI 10.1016/j.jbusres.2018.07.046; Becker-Olsen KL, 2006, V59, P46, J BUS RES, DOI 10.1016/j.jbusres.2005.01.001; Bhattacharya CB, 2003, V67, P76, J MARKETING, DOI 10.1509/jmkg.67.2.76.18609; Blau P. M., 1964, EXCHANGE POWER SOCIA; Cambra-Fierro J, 2017, V34, P219, J RETAIL CONSUM SERV, DOI 10.1016/j.jretconser.2016.10.007; Castro-Gonzalez S, 2019, V231, P846, J CLEAN PROD, DOI 10.1016/j.jclepro.2019.05.238; Chen JS, 2017, V29, P1522, INT J CONTEMP HOSP M, DOI 10.1108/IJCHM-06-2015-0308; Cossio-Silva FJ, 2016, V69, P1621, J BUS RES, DOI 10.1016/j.jbusres.2015.10.028; Cuesta-Valino P, 2019, V26, P761, CORP SOC RESP ENV MA, DOI 10.1002/csr.1718; Dagger TS, 2011, V25, P273, J SERV MARK, DOI 10.1108/08876041111143104; Deng XM, 2017, V142, P515, J BUS ETHICS, DOI 10.1007/s10551-015-2742-x; Dong B, 2008, V36, P123, J ACAD MARKET SCI, DOI 10.1007/s11747-007-0059-8; DUTTON JE, 1994, V39, P239, ADMIN SCI QUART, DOI 10.2307/2393235; Eisingerich AB, 2011, V14, P60, J SERV RES-US, DOI 10.1177/1094670510389164; Farrukh M, 2020, V27, P760, CORP SOC RESP ENV MA, DOI 10.1002/csr.1842; Fatma M, 2016, V13, P203, INT REV PUBLIC NONPR, DOI DOI 10.1007/s12208-015-0146-3; Fatma M, 2020, V28, P941, INT J ORGAN ANAL, DOI 10.1108/IJOA-10-2019-1895; Fatma M, 2018, V30, P460, ASIA PAC J MARKET LO, DOI 10.1108/APJML-01-2017-0017; Forehand MR, 2003, V13, P349, J CONSUM PSYCHOL, DOI 10.1207/S15327663JCP1303_15; FORNELL C, 1981, V18, P39, J MARKETING RES, DOI 10.2307/3151312; Ge JX, 2019, V11, SUSTAINABILITY-BASEL, DOI 10.3390/su11010250; Grimm P., 2010, WILEY INT ENCY MARKE; Grott EM, 2019, V31, P544, EUR BUS REV, DOI 10.1108/EBR-01-2018-0022; Uhlig MRH, 2020, V27, P313, CORP SOC RESP ENV MA, DOI 10.1002/csr.1807; Hair JF, 2014, V26, P106, EUR BUS REV, DOI 10.1108/EBR-10-2013-0128; Hair JF, 2019, V53, P566, EUR J MARKETING, DOI 10.1108/EJM-10-2018-0665; Hair JF, 2019, V31, P2, EUR BUS REV, DOI 10.1108/EBR-11-2018-0203; Ho H, 2013, V77, P91, J MARKETING, DOI 10.1509/jm.11.570; Hosseini MH, 2013, V6, P105, IRAN J MANAG STUD, DOI 10.22059/ijms.2013.32066; Huang MH, 2017, V31, P63, J SERV MARK, DOI 10.1108/JSM-01-2016-0046; Hur WM, 2018, V25, P1258, CORP SOC RESP ENV MA, DOI 10.1002/csr.1636; Iglesias O, 2020, V163, P151, J BUS ETHICS, DOI 10.1007/s10551-018-4015-y; Kaufmann HR, 2016, V25, P516, J PROD BRAND MANAG, DOI 10.1108/JPBM-06-2015-0919; Keh HT, 2009, V38, P732, IND MARKET MANAG, DOI 10.1016/j.indmarman.2008.02.005; Khan Z, 2015, V33, P471, INT J BANK MARK, DOI 10.1108/IJBM-07-2014-0097; Kock N., 2017, WARPPLS 6 0 6; Kock N, 2015, V11, P1, INT J E-COLLAB, DOI 10.4018/ijec.2015100101; Kock N, 2012, V13, P546, J ASSOC INF SYST, DOI 10.17705/1jais.00302; Li YQ, 2019, V72, P170, TOURISM MANAGE, DOI 10.1016/j.tourman.2018.10.031; Lichtenstein DR, 2004, V68, P16, J MARKETING, DOI 10.1509/jmkg.68.4.16.42726; MAEL F, 1992, V13, P103, J ORGAN BEHAV, DOI 10.1002/job.4030130202; Mainardes EW, 2017, V35, P187, INT J BANK MARK, DOI 10.1108/IJBM-10-2015-0165; Marin L, 2009, V84, P65, J BUS ETHICS, DOI 10.1007/s10551-008-9673-8; Markovic S, 2018, V88, P173, J BUS RES, DOI 10.1016/j.jbusres.2018.03.028; Markovic S, 2018, V148, P721, J BUS ETHICS, DOI 10.1007/s10551-015-2985-6; Martinez P, 2014, V27, P267, ACAD-REV LATINOAM AD, DOI 10.1108/ARLA-12-2013-0190; Martinez P, 2013, V35, P89, INT J HOSP MANAG, DOI 10.1016/j.ijhm.2013.05.009; Martinez P, 2013, V30, P365, J TRAVEL TOUR MARK, DOI 10.1080/10548408.2013.784154; Martinez-Canas R, 2016, V7, FRONT PSYCHOL, DOI 10.3389/fpsyg.2016.00793; Moisescu OI, 2020, V12, SUSTAINABILITY-BASEL, DOI 10.3390/su12010187; Nitzl C, 2016, V116, P1849, IND MANAGE DATA SYST, DOI 10.1108/IMDS-07-2015-0302; Oliver Richard L., 1997, SATISFACTION BEHAV P; Osakwe CN, 2020, TOTAL QUAL MANAG BUS, DOI 10.1080/14783363.2020.1730174; Parguel B, 2011, V102, P15, J BUS ETHICS, DOI 10.1007/s10551-011-0901-2; Perez A, 2015, V29, P15, J SERV MARK, DOI 10.1108/JSM-10-2013-0272; Perez A, 2013, V7, P459, SERV BUS, DOI 10.1007/s11628-012-0171-9; Perez A, 2013, V47, P218, EUR J MARKETING, DOI 10.1108/03090561311285529; Podsakoff PM, 2003, V88, P879, J APPL PSYCHOL, DOI 10.1037/0021-9010.88.5.879; Poolthong Y, 2009, V27, P408, INT J BANK MARK, DOI 10.1108/02652320910988302; Pope S, 2016, V137, P173, J BUS ETHICS, DOI 10.1007/s10551-015-2546-z; Prahalad CK, 2004, V18, P5, J INTERACT MARK, DOI 10.1002/dir.20015; Preacher KJ, 2008, V40, P879, BEHAV RES METHODS, DOI 10.3758/BRM.40.3.879; Raza A., 2018, V7, P43, EUROPEAN J BUSINESS; Saeed A, 2018, V10, SUSTAINABILITY-BASEL, DOI 10.3390/su10051517; Sen S, 2006, V34, P158, J ACAD MARKET SCI, DOI 10.1177/0092070305284978; Shah S.S.A., 2019, V38, P159, INT J BANK MARK, DOI [10.1108/IJBM-01-2019-0037, DOI 10.1108/IJBM-01-2019-0037]; Shim K, 2016, V42, P68, PUBLIC RELAT REV, DOI 10.1016/j.pubrev.2015.11.009; Singh J, 2017, V20, P3, J SERV RES-US, DOI 10.1177/1094670516681513; Su LJ, 2017, V29, P3157, INT J CONTEMP HOSP M, DOI [10.1108/ijchm-10-2015-0580, 10.1108/IJCHM-10-2015-0580]; Su LJ, 2014, V10, P511, J CHINA TOUR RES, DOI 10.1080/19388160.2014.958606; Luu TT, 2019, V155, P379, J BUS ETHICS, DOI 10.1007/s10551-017-3493-7; Tuan LT, 2019, V39, P137, J HOSP TOUR MANAG, DOI 10.1016/j.jhtm.2019.04.002; Vanhamme J, 2009, V85, P273, J BUS ETHICS, DOI 10.1007/s10551-008-9731-2; Vargo Stephen L, 2004, V6, P324, J SERV RES-US, DOI DOI 10.1177/1094670503262946; Yeh YP, 2015, V33, P823, INT J BANK MARK, DOI 10.1108/IJBM-09-2014-0130|
NR- 79|
TC- 1|
Z9- 1|
U1- 3|
U2- 3|
PU- MDPI|
PI- BASEL|
PA- ST ALBAN-ANLAGE 66, CH-4052 BASEL, SWITZERLAND|
EI- 2071-1050|
J9- SUSTAINABILITY-BASEL|
JI- Sustainability|
PD- MAR 2|
PY- 2020|
VL- 12|
IS- 6|
AR- 2525|
DI- 10.3390/su12062525|
PG- 19|
WC- Green & Sustainable Science & Technology; Environmental Sciences; Environmental Studies|
SC- Science & Technology - Other Topics; Environmental Sciences & Ecology|
GA- LA1YW|
UT- WOS:000523751400372|
OA- DOAJ Gold|
JN- SUSTAINABILITY, 2020, V12, N6, P1671-1691|
DA- 2020-05-20 ER ||

PT- J|
AU- Ye LS; Yang HQ|
AF- Ye Lisha; Yang, Huiqin|
TI- From Digital Divide to Social Inclusion: A Tale of Mobile Platform Empowerment in Rural Areas|
SO- SUSTAINABILITY|
LA- English|
DT- Article|
DE- Digital divide; empowerment; social inclusion; mobile platform; rural areas|
ID- VALUE CO-CREATION; INFORMATION-TECHNOLOGY; MEDIA; ICT; GOVERNMENT; COMMERCE; ADOPTION; INNOVATION; NETWORKING; INTERNET|
AB- The digital divide in rural areas is an important social issue, especially in developing countries. Although Internet and broadband penetration have increased in the world generally, there are many obstacles for rural China to get access to ICT (Information and Communication Technology) and its services. The mobile platform is regarded as a novel and effective tool to reduce the digital divide. Based on a case of one mobile platform, namely WeCountry in Chinese rural areas, this study illustrates how a mobile platform bridges the digital divide and helps rural areas achieve social inclusion. Results show that: (1) the mobile platform mainly acts on the digital capability divide elimination, and it has to guide and increase users' usage capability; (2) the mobile platform can empower villagers in structural, psychological, and resource dimensions, achieving political inclusion, social participation inclusion, and economic inclusion; (3) platform providers and government are key organizations during the divide elimination process. This paper concludes with theoretical and practical implications|
C1- [Ye, Lisha; Yang, Huiqin] Peking Univ, Guanghua Sch Management, Beijing 100871, Peoples R China|
RP- Ye, LS (reprint author), Peking Univ, Guanghua Sch Management, Beijing 100871, Peoples R China|
EM- yelisha@pku.edu.cn; 1501110966@pku.edu.cn|
CD- Aker JC, 2016, V47, P35, AGR ECON-BLACKWELL, DOI 10.1111/agec.12301; Andrade AD, 2016, V40, P405, MIS QUART; Barrett M, 2016, V27, P704, INFORM SYST RES, DOI 10.1287/isre.2016.0648; Barry J.J., 2013, SSRN ELECT J, DOI [10.2139/ssrn.2315307, DOI 10.2139/SSRN.2315307]; Bertot JC, 2010, V27, P264, GOV INFORM Q, DOI 10.1016/j.giq.2010.03.001; Briggeman B. C., 2010, V39, P571, Agricultural and Resource Economics Review; Brynjolfsson E, 2000, V46, P563, MANAGE SCI, DOI 10.1287/mnsc.46.4.563.12061; Castells M., 2003, V5, P66, Q REV DISTANCE ED; Chen RS, 2013, V63, P437, COMPUT EDUC, DOI 10.1016/j.compedu.2013.01.002; Chigona W, 2009, V36, ELECTR J INF SYS DEV; Cui M, 2017, V26, P3, J STRATEGIC INF SYST, DOI 10.1016/j.jsis.2016.10.001; Culnan MJ, 2010, V9, P243, MIS Q EXEC; Dewan S., 2005, V6, P6, J ASSOC INF SYST; Dube L, 2003, V27, P597, MIS QUART; EISENHARDT KM, 1989, V14, P532, ACAD MANAGE REV, DOI 10.2307/258557; Gerpott TJ, 2015, V98, P174, TECHNOL FORECAST SOC, DOI 10.1016/j.techfore.2015.03.012; Greenwood BN, 2016, V62, P2281, MANAGE SCI, DOI 10.1287/mnsc.2015.2232; Haight M, 2014, V17, P503, INFORM COMMUN SOC, DOI 10.1080/1369118X.2014.891633; Hong SJ, 2006, V17, P162, INFORM SYST RES, DOI 10.1287/isre.1060.0088; Hsieh JJPA, 2011, V22, P233, INFORM SYST RES, DOI 10.1287/isre.1090.0256; Iivari N, 2018, V28, P1020, INFORM SYST J, DOI 10.1111/isj.12180; Jha SK, 2016, V40, P431, MIS QUART, DOI 10.25300/MISQ/2016/40.2.08; Kallinikos J, 2014, V25, P817, INFORM SYST RES, DOI 10.1287/isre.2014.0544; Karippacheril TG, 2013, V37, P24, TELECOMMUN POLICY, DOI 10.1016/j.telpol.2012.06.001; Kieffer C., 1984, P9, PREVENTION HUMAN SER, DOI DOI 10.1300/J293V03N02_03; Klein HK, 1999, V23, P67, MIS QUART, DOI 10.2307/249410; Kolko J, 2012, V71, P100, J URBAN ECON, DOI 10.1016/j.jue.2011.07.004; Lai PH, 2017, V67, P487, LAND USE POLICY, DOI 10.1016/j.landusepol.2017.05.033; Lee S, 2009, V10, P860, J ASSOC INF SYST; Leong C, 2016, V40, P475, MIS QUART, DOI 10.25300/MISQ/2016/40.2.11; Leong CML, 2015, V16, P174, J ASSOC INF SYST; Lin J, 2017, V9, SUSTAINABILITY-BASEL, DOI 10.3390/su9060946; Lin X, 2019, V11, SUSTAINABILITY-BASEL, DOI 10.3390/su11195532; Lincoln ND, 2002, V4, P271, INT J MANAG REV, DOI 10.1111/1468-2370.00087; Newman L, 2017, V27, P559, INFORM SYST J, DOI 10.1111/isj.12106; OECD, 2018, BRIDG RUR DIG DIV; Okunola OM, 2017, V34, P329, GOV INFORM Q, DOI 10.1016/j.giq.2017.02.002; Onitsuka K, 2019, V11, SUSTAINABILITY-BASEL, DOI 10.3390/su11092697; Oreglia E., 2016, V81, P193, MATH NOTES, DOI [10.25300/MISQ/2016/40.2.13, DOI 10.25300/MISQ/2016/40.2.13]; Pan SL, 2011, V21, P161, INFORM ORGAN-UK, DOI 10.1016/j.infoandorg.2011.07.001; Pang MS, 2017, V28, P33, INFORM SYST RES, DOI 10.1287/isre.2016.0665; Park S, 2017, V54, P399, J RURAL STUD, DOI 10.1016/j.jrurstud.2015.12.018; Parpart J.L., 2003, RETHINKING EMPOWERME; Peterson NA, 2005, V33, P233, J COMMUNITY PSYCHOL, DOI 10.1002/jcop.20047; Phills JA, 2008, V6, P34, STANFORD SOC INNOVAT, DOI DOI 10.1111/J.1369-7625.2010.00656.X; Qureshi S, 2017, V23, P1, INFORM TECHNOL DEV, DOI 10.1080/02681102.2017.1293963; Salemink K, 2017, V54, P360, J RURAL STUD, DOI 10.1016/j.jrurstud.2015.09.001; Selwyn N, 2002, V31, P1, J SOC POLICY, DOI 10.1017/S0047279402006487; Shortall S, 2008, V24, P450, J RURAL STUD, DOI 10.1016/j.jrurstud.2008.01.001; Siggelkow N, 2007, V50, P20, ACAD MANAGE J, DOI 10.5465/amj.2007.24160882; Singaraju SP, 2016, V54, P44, IND MARKET MANAG, DOI 10.1016/j.indmarman.2015.12.009; Smith R, 2017, V68, P276, COMPUT HUM BEHAV, DOI 10.1016/j.chb.2016.11.041; Song ZY, 2019, V11, SUSTAINABILITY-BASEL, DOI 10.3390/su11174529; Sorensen C, 2015, V30, P195, J INF TECHNOL, DOI 10.1057/jit.2015.22; THOMAS KW, 1990, V15, P666, ACAD MANAGE REV, DOI 10.2307/258687; Tim Y, 2018, V28, P48, INFORM SYST J, DOI 10.1111/isj.12140; Van den Eynde J., 1999, P167, RESPONSE DISASTER PS; Venkatesh V, 2013, V24, P239, INFORM SYST RES, DOI 10.1287/isre.1110.0409; WALSHAM G, 1995, V4, P74, EUR J INFORM SYST, DOI 10.1057/ejis.1995.9; Wamuyu PK, 2017, V34, P1709, TELEMAT INFORM, DOI 10.1016/j.tele.2017.08.004; Wandersman A., 2000, V247, P272, HDB COMMUNITY PSYCHO; Warschauer M., 2004, V71, P709, LIB REV; Wei KK, 2011, V22, P170, INFORM SYST RES, DOI 10.1287/isre.1090.0273; Xie K, 2016, V53, P1034, INFORM MANAGE-AMSTER, DOI 10.1016/j.im.2016.06.003; Ye H, 2018, V42, P165, MIS QUART, DOI 10.25300/MISQ/2018/12361; Yu TK, 2017, V71, P196, COMPUT HUM BEHAV, DOI 10.1016/j.chb.2017.02.005|
NR- 66|
TC- 0|
Z9- 0|
U1- 1|
U2- 1|
PU- MDPI|
PI- BASEL|
PA- ST ALBAN-ANLAGE 66, CH-4052 BASEL, SWITZERLAND|
EI- 2071-1050|
J9- SUSTAINABILITY-BASEL|
JI- Sustainability|
PD- MAR 2|
PY- 2020|
VL- 12|
IS- 6|
AR- 2424|
DI- 10.3390/su12062424|
PG- 16|
WC- Green & Sustainable Science & Technology; Environmental Sciences; Environmental Studies|
SC- Science & Technology - Other Topics; Environmental Sciences & Ecology|
GA- LA1YW|
UT- WOS:000523751400271|
OA- DOAJ Gold|
JN- SUSTAINABILITY, 2020, V12, N6, P1671-1691|
DA- 2020-05-20 ER ||

PT- J|
AU- Chang WL; Wang JY|
AF- Chang Wei-Lun; Wang, Jia-Ying|
TI- A 2020 perspective on "Mine is yours? Using sentiment analysis to explore the degree of risk in sharing economy"|
SO- ELECTRONIC COMMERCE RESEARCH AND APPLICATIONS|
LA- English|
DT- Article|
DE- Natural language processing; Sentiment analysis; Sharing economy; Service innovation; Service recovery; Value co-creation|
ID- VALUE CO-CREATION; DESTRUCTION|
AB- Sentiment analysis has been widely applied to different contexts. In practice, companies use sentiment analysis to understand the voices of consumers. The extracted keywords can be converted to concepts from messy data and transformed into valuable information. By shifting the focus from the consumer to the provider, the relationship between roles has become different in the sharing economy. Sentiment analysis can further assist companies to enhance their value co-creation capabilities, create innovative new services, and restore the functionality and effectiveness of their failed services|
C1- [Chang, Wei-Lun] Natl Taipei Univ Technol, Taipei, Taiwan; [Wang, Jia-Ying] Tamkang Univ, New Taipei, Taiwan|
RP- Chang, WL (reprint author), Natl Taipei Univ Technol, Taipei, Taiwan|
EM- wlchang@ntut.edu.tw|
CD- Bijarnia Saroj, 2019, e-Services, and e-Society, I3E 2019. Proceedings: Lecture Notes in Computer Science (LNCS 11701), P404, Digital Transformation for a Sustainable Society in the 21st Century. 18th IFIP WG 6.11 Conference on e-Business, DOI 10.1007/978-3-030-29374-1_33; Bijarnia S., 2020, ADV THEORY PRACTICE, DOI DOI 10.1007/978-3-030-24374-6_9; Camilleri J, 2017, V29, P2322, INT J CONTEMP HOSP M, DOI [10.1108/IJCHM-09-2016-0492, 10.1108/ijchm-09-2016-0492]; Chang WL, 2018, V28, P141, ELECTRON COMMER R A, DOI 10.1016/j.elerap.2018.01.014; Doesburg A., 2014, FINGER PULSE MEASURI; Trip Advisor, 2015, KEY INS US GUEST REV; Yin JL, 2019, V71, P169, TRANSPORT RES D-TR E, DOI 10.1016/j.trd.2018.12.004|
NR- 7|
TC- 0|
Z9- 0|
U1- 0|
U2- 0|
PU- ELSEVIER|
PI- AMSTERDAM|
PA- RADARWEG 29, 1043 NX AMSTERDAM, NETHERLANDS|
SN- 1567-4223|
EI- 1873-7846|
J9- ELECTRON COMMER R A|
JI- Electron. Commer. Res. Appl|
PD- MAR-APR|
PY- 2020|
VL- 40|
AR- 100934|
DI- 10.1016/j.elerap.2020.100934|
PG- 2|
WC- Business; Computer Science, Information Systems; Computer Science, Interdisciplinary Applications|
SC- Business & Economics; Computer Science|
GA- LH7CR|
UT- WOS:000528943600029|
JN- ELECTRONIC COMMERCE RESEARCH AND APPLICATIONS, 2020, V40, N6, P1671-1691|
DA- 2020-05-20 ER ||

PT- J|
AU- Kerr J; Coviello N|
AF- Kerr Jon; Coviello, Nicole|
TI- Weaving network theory into effectuation: A multi-level reconceptualization of effectual dynamics|
SO- JOURNAL OF BUSINESS VENTURING|
LA- English|
DT- Article|
DE- Effectuation; Network theory; Network process; Network dynamics; Effectual dynamics|
ID- DECISION-MAKING DIFFERENCES; SOCIAL-COGNITIVE THEORY; TOP MANAGEMENT TEAMS; ENTREPRENEURIAL OPPORTUNITY; INNOVATION PROCESSES; PREDICTIVE LOGICS; VENTURE CREATION; STRUCTURAL HOLES; TIE-FORMATION; OVER-TRUST|
AB- This paper positions effectuation as a network-driving and network dependent phenomenon and suggests that understanding networks and network processes is essential to understanding the dynamics of effectuation. We argue that the implementation of effectuation is influenced by the nodal, relational, and structural characteristics of pre-existing and emerging networks, and by the processes through which these networks come about. We use these arguments to develop a multilevel, multi-theoretical reconceptualization of effectuation that provides for distributed agency and collective cognition of network members. We allow for the simultaneous and interactional use of effectual and causal logics, as well as the co-construction of knowledge, identity, and social capital within and across network levels. Our model also addresses changing uncertainty as opportunities develop, nuances of effectual interactions, and evolving market dynamics. Our propositions and reflections offer directions for further studies at the intersection of network and effectuation research Executive summary: There is little doubt that effectuation is reshaping how we think about entrepreneurial cognition and behavior. A core argument is that under conditions of uncertainty, entrepreneurs can co-create opportunities by collaborating with other willful agents. This moves us away from classical views of entrepreneurship and positions effectuation as a network-driving and network-dependent phenomenon. Yet, recent debate highlights that effectuation research has paid insufficient attention to the network of external parties involved. As a result, although the extant model of effectuation recognizes the importance of networks, our understanding of the relationship between effectual logic and entrepreneurial networks is far from complete Several theoretically important and practically relevant questions arise from this knowledge gap. For example if we think about network development, how are potential stakeholders brought to mind and persuaded to commit if end-points and stakeholder preferences are both unknowable? What are the characteristics (i.e. structure, content and governance) of the networks that emerge through these commitments? Reciprocally, how do the characteristics of the emerging network influence effectual processes and outcomes? In this paper, we begin to address this line of questioning by considering effectuation not only at the level of the individual but also through lenses reflective of the three levels of analysis commonly adopted in network research: i) dyadic relationships, ii) the entrepreneurial network, and iii) the market more generally. While we attend to pre-existing networks (the constitution of which is likely to affect the probability of adopting effectual logic), our focus is on linking the individual and emerging networks across these levels At the level of the individual, we break from prior effectuation research and ascribe new and influential roles to entrepreneurial ideas and instrumental mindsets in focusing an entrepreneur's attention on particular relationships (i.e. the cognitive activation of a cohesive network involving interested and persuadable individuals). At the level of the dyad, we suggest the very nature of interactions between actors can influence individual choice of logic. We specify that stakeholders will expect signs of process legitimacy (e.g. cognitive flexibility on the part of the entrepreneur) before making effectual commitments. We also move away from assumptions about altruistic behavior to suggest that power and influence will accrue to stakeholders whose resources are at risk and/or perceived by others to resolve uncertainty. At the level of the entrepreneurial network, we link effectuation to a brokerage orientation (tertius iungens) that enhances inclusiveness surrounding means and collective cognition. Moreover, we move beyond the narrow view of facilitating and constraining factors portrayed in the effectuation literature to argue that (e.g.) i) with respect to network content, resource specificity will shape possible futures; ii) with respect to governance, trust, supported by social mechanisms will predominate; and, iii) with respect to structure, specific network characteristics will be more supportive of certain aspects of effectuation than others (e.g. cohesive networks are more supportive of collaboration, but may limit the flexibility needed to embrace contingencies). At the market level, we posit that on the one hand, institutions will shape effectual processes. On the other hand, effectual processes are more likely than causal processes to create new institutions and/or supplant existing institutions Overall, our study contributes to the understanding of both effectuation and networks by offering a multi-level, multi-theoretical re-conceptualization of the dynamics of effectuation. Our arguments should spur research in at least three interdependent areas: i) uncertainty and individual cognition; ii) network processes surrounding interactions and commitments; and iii) the contingent effects of network characteristics on effectuation. For practitioners, our insights should help shape thoughts about i) who to interact with in the face of uncertainty; ii) what stories to tell and how to deal with image management; iii) what to expect during negotiations; iv) how to broker relationships to enhance the 'co' in 'co-creation'; and moreover, v) what network characteristics might facilitate or constrain their efforts|
C1- [Kerr, Jon] York Univ, Sch Adm Studies, 4700 Keele, Toronto, ON M3J 1P3, Canada; [Coviello, Nicole] Wilfrid Laurier Univ, Lazaridis Sch Business & Econ, 75 Univ Ave W, Waterloo, ON N2L 3C5, Canada|
RP- Coviello, N (reprint author), Wilfrid Laurier Univ, Lazaridis Sch Business & Econ, 75 Univ Ave W, Waterloo, ON N2L 3C5, Canada|
EM- ncoviello@wlu.ca|
FU- Social Sciences and Humanities Research Council of CanadaSocial Sciences and Humanities Research Council of Canada (SSHRC) [752-2014-1669]|
FX- This work was supported by the Social Sciences and Humanities Research Council of Canada, Grant 752-2014-1669|
CD- Adler PS, 2002, V27, P17, ACAD MANAGE REV, DOI 10.2307/4134367; Agogue M, 2015, V24, P629, CREAT INNOV MANAG, DOI 10.1111/caim.12134; Ahuja G, 2012, V23, P434, ORGAN SCI, DOI 10.1287/orsc.1110.0695; Aldrich H., 2000, V25, P41, ENTREP THEORY PRACT, DOI DOI 10.1177/104225870102500404; Aldrich H.E., 1986, P3, ART SCI ENTREPRENEUR; ALDRICH HE, 1994, V19, P645, ACAD MANAGE REV, DOI 10.2307/258740; Aldrich HowardE, 1999, ORG EVOLVING; Alsos G.A., 2019, SMALL BUS ECON, DOI [10.1007/s11187-019-00146-9, DOI 10.1007/S11187-019-00146-]; Alvarez SA, 2001, V27, P755, J MANAGE, DOI 10.1177/014920630102700609; Alvarez SA, 2005, V31, P776, J MANAGE, DOI 10.1177/0149206305279486; Alvarez SA, 2007, V1, P11, STRATEG ENTREP J, DOI 10.1002/sej.4; AMABILE TM, 1983, V45, P357, J PERS SOC PSYCHOL, DOI 10.1037/0022-3514.45.2.357; ANDERSON JC, 1994, V58, P1, J MARKETING, DOI 10.2307/1251912; Araujo L, 2006, V35, P797, IND MARKET MANAG, DOI 10.1016/j.indmarman.2006.05.013; Ardichvili A, 2003, V18, P105, J BUS VENTURING, DOI 10.1016/S0883-9026(01)00068-4; Arend RJ, 2015, V40, P630, ACAD MANAGE REV, DOI 10.5465/amr.2014.0455; BALDWIN MW, 1992, V112, P461, PSYCHOL BULL, DOI 10.1037/0033-2909.112.3.461; BANDURA A, 1977, SOCIAL LEARNING THEO; Barley SR, 1997, V18, P93, ORGAN STUD, DOI 10.1177/017084069701800106; Baron RA, 1998, V13, P275, J BUS VENTURING, DOI 10.1016/S0883-9026(97)00031-1; Baron RA, 2008, V33, P328, ACAD MANAGE REV; Baron RA, 2009, V24, P310, J BUS VENTURING, DOI 10.1016/j.jbusvent.2008.04.001; Baron RA, 2009, V35, P282, J MANAGE, DOI 10.1177/0149206307312513; Batjargal B, 2013, V56, P1024, ACAD MANAGE J, DOI 10.5465/amj.2010.0095; BAUM JAC, 1994, V5, P483, ORGAN SCI, DOI 10.1287/orsc.5.4.483; Beckman CM, 2008, V19, P3, ORGAN SCI, DOI 10.1287/orsc.1070.0311; BELOFF H, 1958, V56, P99, J ABNORM SOC PSYCH, DOI 10.1037/h0046604; Berends H, 2014, V31, P616, J PROD INNOVAT MANAG, DOI 10.1111/jpim.12117; Besharov ML, 2014, V39, P364, ACAD MANAGE REV, DOI 10.5465/amr.2011.0431; BETTMAN JR, 1987, V14, P141, J CONSUM RES, DOI 10.1086/209102; BLAU PM, 1970, V35, P201, AM SOCIOL REV, DOI 10.2307/2093199; Borgatti SP, 2005, V27, P55, SOC NETWORKS, DOI 10.1016/j.socnet.2004.11.008; Bosma N, 2012, V33, P410, J ECON PSYCHOL, DOI 10.1016/j.joep.2011.03.004; BOUGON MG, 1992, V29, P369, J MANAGE STUD, DOI 10.1111/j.1467-6486.1992.tb00670.x; Brannback M, 2016, P16, ELGAR RES AGENDAS; BRASS DJ, 1984, V29, P518, ADMIN SCI QUART, DOI 10.2307/2392937; Breslin D., 2011, P107, PERSPECTIVES ENTREPR; Breslin D, 2008, V10, P399, INT J MANAG REV, DOI 10.1111/j.1468-2370.2008.00234.x; Brettel M, 2012, V27, P167, J BUS VENTURING, DOI 10.1016/j.jbusvent.2011.01.001; Bruderl J, 1998, V10, P213, SMALL BUS ECON, DOI 10.1023/A:1007997102930; Burns BL, 2016, V10, P97, STRATEG ENTREP J, DOI 10.1002/sej.1209; Burt R., 1992, STRUCTURAL HOLES; Burt RS, 2004, V110, P349, AM J SOCIOL, DOI 10.1086/421787; Burt RS, 2000, V22, P345, RES ORGAN BEHAV, DOI 10.1016/S0191-3085(00)22009-1; Burton MD, 2002, V19, P229, RES SOC ORG; Busenitz L. W., 1996, V20, P25, ENTREP THEORY PRACT, DOI DOI 10.1177/104225879602000403; Cardon MS, 2009, V34, P511, ACAD MANAGE REV, DOI 10.5465/AMR.2009.40633190; Casciaro T, 1998, V20, P331, SOC NETWORKS, DOI 10.1016/S0378-8733(98)00008-2; Chandler GN, 2011, V26, P375, J BUS VENTURING, DOI 10.1016/j.jbusvent.2009.10.006; Chiasson M, 2005, V20, P747, J BUS VENTURING, DOI 10.1016/j.jbusvent.2004.07.004; Cialdini R. B., 1998, P151, HDB SOCIAL PSYCHOL, DOI DOI 10.2307/2654253; Cialdini RB, 2001, V79, P72, HARVARD BUS REV; Clark A, 1998, V58, P7, ANALYSIS, DOI 10.1111/1467-8284.00096; COLEMAN JS, 1988, V94, pS95, AM J SOCIOL, DOI 10.1086/228943; Contractor NS, 2006, V31, P681, ACAD MANAGE REV, DOI 10.5465/AMR.2006.21318925; Coviello NE, 2012, V76, P87, J MARKETING, DOI 10.1509/jm.10.0418; Daskalaki M, 2010, V31, P1649, ORGAN STUD, DOI 10.1177/0170840610380805; Davidsson P, 2015, V30, P674, J BUS VENTURING, DOI 10.1016/j.jbusvent.2015.01.002; De Carolis DM, 2006, V30, P41, ENTREP THEORY PRACT, DOI 10.1111/j.1540-6520.2006.00109.x; de Mol E, 2015, V17, P232, INT J MANAG REV, DOI 10.1111/ijmr.12055; Delmar F, 2004, V19, P385, J BUS VENTURING, DOI 10.1016/S0883-9026(03)00037-5; Dew N, 2008, V66, P37, J ECON BEHAV ORGAN, DOI 10.1016/j.jebo.2006.10.008; Dew N, 2015, V17, P143, INT J MANAG REV, DOI 10.1111/ijmr.12051; Dew N, 2009, V24, P287, J BUS VENTURING, DOI 10.1016/j.jbusvent.2008.02.002; Dew N, 2009, V30, P735, ORGAN STUD, DOI 10.1177/0170840609104815; DIMAGGIO PJ, 1983, V48, P147, AM SOCIOL REV, DOI 10.2307/2095101; Doganova L, 2015, V44, P22, IND MARKET MANAG, DOI 10.1016/j.indmarman.2014.10.004; DUBINI P, 1991, V6, P305, J BUS VENTURING, DOI 10.1016/0883-9026(91)90021-5; DUNCAN RB, 1972, V17, P313, ADMIN SCI QUART, DOI 10.2307/2392145; Eckhardt JT, 2008, V2, P209, STRATEG ENTREP J, DOI 10.1002/sej.48; Eckhardt JT, 2003, V29, P333, J MANAGE, DOI 10.1177/014920630302900304; Elfring T, 2007, V28, P1849, ORGAN STUD, DOI 10.1177/0170840607078719; Engel Y, 2017, V32, P35, J BUS VENTURING, DOI 10.1016/j.jbusvent.2016.10.001; Ensley MD, 2001, V22, P145, J ORGAN BEHAV, DOI 10.1002/job.83; Fischer E, 2011, V26, P1, J BUS VENTURING, DOI 10.1016/j.jbusvent.2010.09.002; Fisher G, 2012, V36, P1019, ENTREP THEORY PRACT, DOI 10.1111/j.1540-6520.2012.00537.x; Fleming L, 2007, V18, P165, ORGAN SCI, DOI 10.1287/orsc.1060.0242; Forgas JP, 2001, V86, P3, ORGAN BEHAV HUM DEC, DOI 10.1006/obhd.2001.2971; FREEMAN LC, 1979, V1, P215, SOC NETWORKS, DOI 10.1016/0378-8733(78)90021-7; Galkina T., 2015, EFFECTUATION NETWORK; Gargiulo M, 2000, V11, P183, ORGAN SCI, DOI 10.1287/orsc.11.2.183.12514; Garud R, 2003, V32, P277, RES POLICY, DOI 10.1016/S0048-7333(02)00100-2; Giddens A., 1984, V349, CONSTITUTION SOC OUT; GRANOVETTER M, 1985, V91, P481, AM J SOCIOL, DOI 10.1086/228311; Granovetter M. S., 1995, GETTING JOB STUDY CO; GRANOVETTER MS, 1973, V78, P1360, AM J SOCIOL, DOI 10.1086/225469; Greenwood R, 2011, V5, P317, ACAD MANAG ANN, DOI 10.1080/19416520.2011.590299; Greve A, 2003, V28, P1, ENTREP THEORY PRACT, DOI 10.1111/1540-8520.00029; Grodal S, 2017, V51, P151, RES SOCIOL ORGAN-RES, DOI 10.1108/S0733-558X20170000051004; Gulati R, 2000, V21, P203, STRATEGIC MANAGE J, DOI 10.1002/(SICI)1097-0266(200003)21:3<203::AID-SMJ102>3.0.CO;2-K; Gulati R, 2011, V31, P207, RES ORGAN BEHAV, DOI 10.1016/j.riob.2011.09.005; Gupta VK, 2016, V41, P540, ACAD MANAGE REV, DOI 10.5465/amr.2015.0433; Hakansson H., 1989, V3, P187, SCAND J MANAG, DOI DOI 10.1016/J.SCAMAN.2006.10.005; Hannan Michael T., 1989, P3, ORG ECOLOGY; Hansen M.T., 1999, V44, P422, ADM SCI Q, DOI DOI 10.2307/2667032; Harper DA, 2008, V23, P613, J BUS VENTURING, DOI 10.1016/j.jbusvent.2008.01.002; Haynie JM, 2010, V25, P217, J BUS VENTURING, DOI 10.1016/j.jbusvent.2008.10.001; Hayton JC, 2012, V36, P41, ENTREP THEORY PRACT, DOI 10.1111/j.1540-6520.2011.00458.x; Hiatt SR, 2019, V40, P865, STRATEGIC MANAGE J, DOI 10.1002/smj.2989; Hill SA, 2010, V13, P85, ORGAN RES METHODS, DOI 10.1177/1094428109337542; Hillman AJ, 2009, V35, P1404, J MANAGE, DOI 10.1177/0149206309343469; Hite JM, 2005, V29, P113, ENTREP THEORY PRACT, DOI 10.1111/j.1540-6520.2005.00072.x; Hite JM, 2001, V22, P275, STRATEGIC MANAGE J, DOI 10.1002/smj.156; Hoang H, 2003, V18, P165, J BUS VENTURING, DOI 10.1016/S0883-9026(02)00081-2; Hoang H, 2015, V11, P1, FOUND TRENDS ENTREP, DOI 10.1561/0300000052; Hodgson GM, 2004, V14, P281, J EVOL ECON, DOI 10.1007/s00191-004-0192-1; Hofmann DA, 2009, V94, P1261, J APPL PSYCHOL, DOI 10.1037/a0016557; Honig B., 2005, P67, J COMPETENCE BASED M; Ibarra H, 2005, V16, P359, ORGAN SCI, DOI 10.1287/orsc.1050.0129; Jack S, 2010, V28, P315, INT SMALL BUS J, DOI 10.1177/0266242610363525; Jack SL, 2005, V42, P1233, J MANAGE STUD, DOI 10.1111/j.1467-6486.2005.00540.x; Jiang Y, 2019, V43, P171, ENTREP THEORY PRACT, DOI 10.1177/1042258717744204; Jiang Y, 2019, V34, P23, J BUS VENTURING, DOI 10.1016/j.jbusvent.2018.06.002; Johannisson B., 1988, V4, P83, SCAND J MANAG, DOI DOI 10.1016/0956-5221(88)90002-4; JOHANNISSON B, 1994, V6, P329, ENTREP REGION DEV, DOI DOI 10.1080/08985629400000020; JOHANNISSON B, 2000, P368, HDB ENTREPRENEURSHIP; Johanson J, 2011, V39, P484, J ACAD MARKET SCI, DOI 10.1007/s11747-010-0235-0; Kameda T, 1997, V73, P296, J PERS SOC PSYCHOL, DOI 10.1037/0022-3514.73.2.296; Karri R, 2008, V32, P739, ENTREP THEORY PRACT, DOI 10.1111/j.1540-6520.2008.00251.x; KAZANJIAN RK, 1988, V31, P257, ACAD MANAGE J, DOI 10.2307/256548; Kerr J, 2019, V21, P370, INT J MANAG REV, DOI 10.1111/ijmr.12194; Kim TY, 2006, V31, P704, ACAD MANAGE REV, DOI 10.2307/20159237; Kirkels Y, 2010, V39, P375, RES POLICY, DOI 10.1016/j.respol.2010.01.005; Kjellberg H, 2015, V44, P4, IND MARKET MANAG, DOI 10.1016/j.indmarman.2014.10.002; Kor YY, 2007, V44, P1187, J MANAGE STUD, DOI 10.1111/j.1467-6486.2007.00727.x; KRACKHARDT D, 1987, V9, P109, SOC NETWORKS, DOI 10.1016/0378-8733(87)90009-8; Larson A., 1993, V17, P5, ENTREP THEORY PRACT, DOI DOI 10.1177/104225879301700201; Lavie D, 2010, V4, P109, ACAD MANAG ANN, DOI 10.1080/19416521003691287; Lawlor J, 2015, V44, P32, IND MARKET MANAG, DOI 10.1016/j.indmarman.2014.10.005; Lechner C, 2006, V21, P514, J BUS VENTURING, DOI 10.1016/j.jbusvent.2005.02.004; Lee BH, 2017, V28, P447, ORGAN SCI, DOI 10.1287/orsc.2017.1126; Levin DZ, 2004, V50, P1477, MANAGE SCI, DOI 10.1287/mnsc.1030.0136; Loasby BJ, 2001, P303, CAPITALISM AND DEMOCRACY IN THE 21ST CENTURY; Lumpkin GT, 2001, V16, P429, J BUS VENTURING, DOI 10.1016/S0883-9026(00)00048-3; March JG, 1958, ORGANIZATIONS; Martina RA, 2020, V54, P751, SMALL BUS ECON, DOI 10.1007/s11187-019-00151-y; Martinez MA, 2011, V17, P7, INT J ENTREP BEHAV R, DOI 10.1108/13552551111107499; Mauer R, 2018, V12, P237, STRATEG ENTREP J, DOI 10.1002/sej.1271; McCall G. J., 1978, IDENTITIES INTERACTI; McMullen JS, 2006, V31, P132, ACAD MANAGE REV; McPherson M, 2001, V27, P415, ANNU REV SOCIOL, DOI 10.1146/annurev.soc.27.1.415; MEYER JW, 1977, V83, P55, AM J SOCIOL, DOI 10.1086/226506; MEYER JW, 1977, V83, P340, AM J SOCIOL, DOI 10.1086/226550; Mitchell R. K., 2002, V27, P93, ENTREP THEORY PRACT, DOI DOI 10.1111/1540-8520.00001; Mitchell RK, 1997, V22, P853, ACAD MANAGE REV, DOI 10.2307/259247; Nagy BG, 2012, V36, P941, ENTREP THEORY PRACT, DOI 10.1111/j.1540-6520.2012.00539.x; Nahapiet J, 1998, V23, P242, ACAD MANAGE REV, DOI 10.2307/259373; Navis C, 2011, V36, P479, ACAD MANAGE REV, DOI 10.5465/AMR.2011.61031809; Ng TWH, 2016, V101, P14, J APPL PSYCHOL, DOI 10.1037/apl0000029; Nielsen SL, 2012, V8, P373, INT ENTREP MANAG J, DOI 10.1007/s11365-011-0180-5; NOHRIA N, 1991, V12, P105, STRATEGIC MANAGE J, DOI 10.1002/smj.4250120909; Nohria N., 1992, NETWORKS ORG STRUCTU; NORTH DC, 1991, V5, P97, J ECON PERSPECT, DOI 10.1257/jep.5.1.97; Nummela N, 2014, V54, P527, MANAGE INT REV, DOI 10.1007/s11575-014-0211-x; Obstfeld D, 2005, V50, P100, ADMIN SCI QUART, DOI 10.2189/asqu.2005.50.1.100; Obstfeld D, 2014, V40, P135, RES SOCIOL ORGAN-RES, DOI 10.1108/S0733-558X(2014)0000040007; Ocasio W, 2011, V22, P1286, ORGAN SCI, DOI 10.1287/orsc.1100.0602; Odling-Smee F. J, 2003, NICHE CONSTRUCTION N; Oh H, 2006, V31, P569, ACAD MANAGE REV, DOI 10.2307/20159229; Olive-Tomas A, 2020, V54, P819, SMALL BUS ECON, DOI 10.1007/s11187-019-00154-9; Pache AC, 2013, V56, P972, ACAD MANAGE J, DOI 10.5465/amj.2011.0405; PALMER D, 1986, V51, P781, AM SOCIOL REV, DOI 10.2307/2095367; Perry-Smith JE, 2003, V28, P89, ACAD MANAGE REV; Perry-Smith JE, 2017, V42, P53, ACAD MANAGE REV, DOI 10.5465/amr.2014.0462; Pfeffer J., 1978, EXTERNAL CONTROL ORG; Phelps C, 2012, V38, P1115, J MANAGE, DOI 10.1177/0149206311432640; Phillips DJ, 2002, V47, P474, ADMIN SCI QUART, DOI 10.2307/3094848; Pollack J.M., 2017, V7, P15, J BUSINESS VENTURING, DOI DOI 10.1016/J.JBVI.2016.12.003; Pollack JM, 2012, V36, P915, ENTREP THEORY PRACT, DOI 10.1111/j.1540-6520.2012.00531.x; Porter CM, 2015, V41, P1477, J MANAGE, DOI 10.1177/0149206315582247; Pryor C, 2016, V10, P21, STRATEG ENTREP J, DOI 10.1002/sej.1204; Rauch A, 2016, V69, P554, J BUS RES, DOI 10.1016/j.jbusres.2015.05.011; Read S., 2017, EFFECTUAL ENTREPRENE; Read S, 2016, V41, P528, ACAD MANAGE REV, DOI 10.5465/amr.2015.0180; Read S, 2012, V12, P225, MARKETING THEOR, DOI 10.1177/1470593112444381; Read S, 2009, V24, P573, J BUS VENTURING, DOI 10.1016/j.jbusvent.2008.02.005; Reagans R, 2001, V12, P502, ORGAN SCI, DOI 10.1287/orsc.12.4.502.10637; Rendell L, 2011, V15, P68, TRENDS COGN SCI, DOI 10.1016/j.tics.2010.12.002; Reuber AR, 2016, V41, P536, ACAD MANAGE REV, DOI 10.5465/amr.2015.0217; Reymen I, 2017, V47, P595, R&D MANAGE, DOI 10.1111/radm.12249; Reymen IMMJ, 2015, V9, P351, STRATEG ENTREP J, DOI 10.1002/sej.1201; Rindova V, 2009, V34, P477, ACAD MANAGE REV, DOI 10.5465/AMR.2009.40632647; Rivera MT, 2010, V36, P91, ANNU REV SOCIOL, DOI 10.1146/annurev.soc.34.040507.134743; Ruef M, 2003, V68, P195, AM SOCIOL REV, DOI 10.2307/1519766; Santos FM, 2009, V52, P643, ACAD MANAGE J, DOI 10.5465/AMJ.2009.43669892; Sarasvathy S. D., 2008, EFFECTUATION ELEMENT; Sarasvathy S, 2008, V32, P727, ENTREP THEORY PRACT, DOI 10.1111/j.1540-6520.2008.00250.x; Sarasvathy S, 2014, V38, P71, ENTREP THEORY PRACT, DOI 10.1111/etap.12088; Sarasvathy SD, 2001, V26, P243, ACAD MANAGE REV, DOI 10.2307/259121; Sarasvathy SD, 2004, V28, P519, ENTREP THEORY PRACT, DOI 10.1111/j.1540-6520.2004.00062.x; Sarasvathy SD, 2005, V15, P533, J EVOL ECON, DOI 10.1007/s00191-005-0264-x; Schumpeter J.A., 1934, THEORY EC DEV; Sequeira JM, 2006, V11, P357, J DEV ENTREP, DOI 10.1142/S1084946706000490; Shah SK, 2007, V1, P123, STRATEG ENTREP J, DOI 10.1002/sej.15; Shane S, 2002, V48, P364, MANAGE SCI, DOI 10.1287/mnsc.48.3.364.7731; Shane S, 2000, V25, P217, ACAD MANAGE REV, DOI 10.5465/amr.2000.2791611; Shaw E, 2006, V24, P5, INT SMALL BUS J, DOI 10.1177/0266242606059777; Shea CT, 2016, V137, P45, ORGAN BEHAV HUM DEC, DOI 10.1016/j.obhdp.2016.07.002; Shepherd D., 2002, V27, P167, ENTREPRENEURIAL THEO, DOI DOI 10.1111/1540-8520.00005; SIMON Herbert A, 1972, V1, P161, DECISION ORG; Sitoh MK, 2014, V61, P213, IEEE T ENG MANAGE, DOI 10.1109/TEM.2013.2293731; Slotte-Kock S, 2010, V34, P31, ENTREP THEORY PRACT, DOI 10.1111/j.1540-6520.2009.00311.x; Smith DA, 2008, V61, P315, J BUS RES, DOI 10.1016/j.jbusres.2007.06.018; Smith EB, 2012, V23, P67, ORGAN SCI, DOI 10.1287/orsc.1100.0643; SOMERS MR, 1994, V23, P605, THEOR SOC, DOI 10.1007/BF00992905; Stam W, 2014, V29, P152, J BUS VENTURING, DOI 10.1016/j.jbusvent.2013.01.002; Steyaert C, 2007, V19, P453, ENTREP REGION DEV, DOI 10.1080/08985620701671759; Stuart TE, 1999, V44, P315, ADMIN SCI QUART, DOI 10.2307/2666998; Stuart TE, 2007, V1, P211, STRATEG ENTREP J, DOI 10.1002/sej.18; SUAREZ FF, 1995, V16, P415, STRATEGIC MANAGE J, DOI 10.1002/smj.4250160602; Subritzky T, 2016, V27, P1, INT J DRUG POLICY, DOI 10.1016/j.drugpo.2015.12.001; SUCHMAN MC, 1995, V20, P571, ACAD MANAGE REV, DOI 10.2307/258788; Tasselli S, 2015, V41, P1361, J MANAGE, DOI 10.1177/0149206315573996; Thornton PH, 2011, V29, P105, INT SMALL BUS J, DOI 10.1177/0266242610391930; Tolbert PS, 2011, V22, P1332, ORGAN SCI, DOI 10.1287/orsc.1100.0601; Tryba A, 2020, V54, P665, SMALL BUS ECON, DOI 10.1007/s11187-019-00148-7; Uzzi B, 2005, V111, P447, AM J SOCIOL, DOI 10.1086/432782; Uzzi B, 1997, V42, P35, ADMIN SCI QUART, DOI 10.2307/2393808; Vicente-Lorente JD, 2001, V22, P157, STRATEGIC MANAGE J, DOI 10.1002/1097-0266(200101)22:2<157::AID-SMJ152>3.0.CO;2-2; Vissa B, 2011, V54, P137, ACAD MANAGE J, DOI 10.5465/AMJ.2011.59215084; Weick K., 1979, SOCIAL PSYCHOL ORG; Weick K.E., 1995, V3, SENSEMAKING ORG; WEICK KE, 1993, V38, P357, ADMIN SCI QUART, DOI 10.2307/2393372; Welter C, 2016, V10, P5, STRATEG ENTREP J, DOI 10.1002/sej.1215; Welter F, 2011, V49, P107, J SMALL BUS MANAGE, DOI 10.1111/j.1540-627X.2010.00317.x; West GP, 2007, V31, P77, ENTREP THEORY PRACT, DOI 10.1111/j.1540-6520.2007.00164.x; Williamson O, 1975, MARKETS HIERARCHIES; WILLIAMSON OE, 1991, V36, P269, ADMIN SCI QUART, DOI 10.2307/2393356; Wiltbank R, 2009, V24, P116, J BUS VENTURING, DOI 10.1016/j.jbusvent.2007.11.004; Woike JK, 2015, V68, P1705, J BUS RES, DOI 10.1016/j.jbusres.2015.03.030; Wood MS, 2010, V4, P66, STRATEG ENTREP J, DOI 10.1002/sej.83; WOOD R, 1989, V14, P361, ACAD MANAGE REV, DOI 10.2307/258173; Wooldridge B., 1999, V23, P123, ENTREP THEORY PRACT; Zaheer A, 2010, V24, P62, ACAD MANAGE PERSPECT, DOI 10.5465/AMP.2010.50304417; Zhang XM, 2014, V124, P150, ORGAN BEHAV HUM DEC, DOI 10.1016/j.obhdp.2014.02.002; Zhao XY, 2010, V22, P675, ENTREP REGION DEV, DOI 10.1080/08985620903171376; ZUCKER LG, 1987, V24, P671, J MANAGE STUD, DOI 10.1111/j.1467-6486.1987.tb00468.x|
NR- 237|
TC- 1|
Z9- 1|
U1- 3|
U2- 3|
PU- ELSEVIER|
PI- AMSTERDAM|
PA- RADARWEG 29, 1043 NX AMSTERDAM, NETHERLANDS|
SN- 0883-9026|
EI- 1873-2003|
J9- J BUS VENTURING|
JI- J. Bus. Ventur|
PD- MAR|
PY- 2020|
VL- 35|
IS- 2|
AR- 105937|
DI- 10.1016/j.jbusvent.2019.05.001|
PG- 20|
WC- Business|
SC- Business & Economics|
GA- LG3WS|
UT- WOS:000528035900007|
JN- JOURNAL OF BUSINESS VENTURING, 2020, V35, N2, P1671-1691|
DA- 2020-05-20 ER ||

PT- J|
AU- Mingione M; Cristofaro M; Mondi D|
AF- Mingione Michela; Cristofaro, Matteo; Mondi, Daniele|
TI- 'If I give you my emotion, what do I get?' Conceptualizing and measuring the co-created emotional value of the brand|
SO- JOURNAL OF BUSINESS RESEARCH|
LA- English|
DT- Article|
DE- Brand; Co-creation; Emotional value; Sentiment analysis; Brand measure; Marketing management|
ID- SOCIAL-EXCHANGE THEORY; USER-GENERATED CONTENT; SENTIMENT ANALYSIS; DOMINANT LOGIC; ONLINE; EXPERIENCE; INNOVATION; COMMUNITY; CONSUMPTION; LOVE|
AB- The emotional value of interactions is a pillar construct in the brand value co-creation domain. So far, research has neglected the search for a measure adequately considering emotional-based joint interactions. Thanks to a netnographic sentiment analysis of 7605 brand-users' interactions retrieved from 18 Twitter brand profiles, this paper advances knowledge on brand co-creation and introduces a new concept in the marketing domain, the co-created emotional value of the brand, operationalised through the Emotional Co-Creation Score (ECCS). The paper reveals that different emotional experiential paths can be generated by the simultaneous interaction between the brand and its consumers. In particular, it shows that some sectors co-create more than others. Furthermore, brands provide more positive emotions than consumers and, when dealing with consumers' extreme polar emotions, they compensate consumers' emotions by calibrating the ECCS, which is not influenced by the frequency of Likes, and only marginally influenced by the frequency of interactions|
C1- [Mingione, Michela; Cristofaro, Matteo] Univ Roma Tor Vergata, Rome, Italy; [Mondi, Daniele] Univ Roma Tor Vergata, BA Business Adm & Econ, Rome, Italy|
RP- Mingione, M (reprint author), Via Columbia 2, I-00133 Rome, Italy|
EM- mingione@economia.uniroma2.it|
RI- Cristofaro, Matteo/I-4960-2015|
OI- Mingione, Michela/0000-0002-6827-8426; Cristofaro, Matteo/0000-0002-3181-8003|
CD- Aaker D. A., 1996, BUILDING STRONG BRAN; Aggarwal P, 2012, V39, P307, J CONSUM RES, DOI 10.1086/662614; Ahn J, 2019, V81, P104, INT J HOSP MANAG, DOI 10.1016/j.ijhm.2019.03.009; Anagnostopoulos C, 2018, V18, P413, EUR SPORT MANAG Q, DOI 10.1080/16184742.2017.1410202; [Anonymous], 2016, GUARDIAN; Bagozzi RP, 1999, V27, P184, J ACAD MARKET SCI, DOI 10.1177/0092070399272005; Bailey J. J., 2001, V23, P1, SERVICES MARKETING Q; Batra R, 2012, V76, P1, J MARKETING, DOI 10.1509/jm.09.0339; Benamara F., 2016, V43, P201, COMPUT LINGUIST; Black I, 2017, V70, P416, J BUS RES, DOI 10.1016/j.jbusres.2016.07.012; Bo Pang, 2008, V2, P1, Foundations and Trends in Information Retrieval, DOI 10.1561/1500000001; Brakus JJ, 2009, V73, P52, J MARKETING, DOI 10.1509/jmkg.73.3.52; Brodie RJ, 2013, V66, P105, J BUS RES, DOI 10.1016/j.jbusres.2011.07.029; Chaudhuri Arjun, 2002, V10, P33, BRAND MANAGEMENT, DOI DOI 10.1057/PALGRAVE.BM.2540100; Chu S, 2006, V17, P323, MARKET LETT, DOI 10.1007/s11002-006-9407-6; Cova B, 2006, V40, P1087, EUR J MARKETING, DOI 10.1108/03090560610681023; Cristofaro M, 2020, V38, P344, EUR MANAG J, DOI 10.1016/j.emj.2019.09.003; Cristofaro M, 2019, V37, P6, EUR MANAG J, DOI 10.1016/j.emj.2018.12.002; Cropanzano R, 2005, V31, P874, J MANAGE, DOI 10.1177/0149206305279602; Cropanzano R, 2017, V11, P479, ACAD MANAG ANN, DOI 10.5465/annals.2015.0099; De Chernatony L, 2006, V26, P819, SERV IND J, DOI 10.1080/02642060601011616; Ding CG, 2015, V49, P994, EUR J MARKETING, DOI 10.1108/EJM-04-2013-0200; Eid M, 2001, V81, P869, J PERS SOC PSYCHOL, DOI 10.1037/0022-3514.81.5.869; FRIJDA NH, 1994, P197, NATURE EMOTIONS FUND; Fuller J, 2017, V26, P386, J PROD BRAND MANAG, DOI 10.1108/JPBM-03-2016-1122; Gebauer J, 2013, V66, P1516, J BUS RES, DOI 10.1016/j.jbusres.2012.09.013; Gustafsson A, 2012, V23, P311, J SERV MANAGE, DOI 10.1108/09564231211248426; Gyrd-Jones RI, 2013, V66, P1484, J BUS RES, DOI 10.1016/j.jbusres.2012.02.045; Hajli N, 2017, V70, P136, J BUS RES, DOI 10.1016/j.jbusres.2016.08.026; Harrigan P, 2018, V88, P388, J BUS RES, DOI 10.1016/j.jbusres.2017.11.046; Hatch MJ, 2010, V17, P590, J BRAND MANAG, DOI 10.1057/bm.2010.14; Healy JC, 2013, V66, P1528, J BUS RES, DOI 10.1016/j.jbusres.2012.09.014; Highfield T, 2016, V2, P47, COMMUN RES PRACT, DOI 10.1080/22041451.2016.1155332; HIRSCHMAN EC, 1982, V46, P92, J MARKETING, DOI 10.2307/1251707; HOLBROOK MB, 1982, V9, P132, J CONSUM RES, DOI 10.1086/208906; Huber F, 2015, V24, P567, J PROD BRAND MANAG, DOI 10.1108/JPBM-08-2014-0682; Hughes MU, 2016, V25, P357, J PROD BRAND MANAG, DOI 10.1108/JPBM-09-2015-0970; Iglesias O, 2020, V163, P151, J BUS ETHICS, DOI 10.1007/s10551-018-4015-y; Iglesias O, 2019, V96, P343, J BUS RES, DOI 10.1016/j.jbusres.2018.05.043; Iglesias O, 2013, V20, P670, J BRAND MANAG, DOI 10.1057/bm.2013.8; Iglesias O, 2012, V25, P251, J ORGAN CHANGE MANAG, DOI 10.1108/09534811211213937; Ind N., 2016, BRAND DESIRE CREATE; Ind N, 2017, V24, P310, J BRAND MANAG, DOI 10.1057/s41262-017-0051-7; Ind N, 2013, V55, P5, CALIF MANAGE REV, DOI 10.1525/cmr.2013.55.3.5; Instagram, 2019, DEV; Kaufmann HR, 2016, V25, P516, J PROD BRAND MANAG, DOI 10.1108/JPBM-06-2015-0919; Kennedy E, 2017, V26, P342, J PROD BRAND MANAG, DOI 10.1108/JPBM-04-2016-1137; Kennedy E, 2017, V26, P68, J PROD BRAND MANAG, DOI 10.1108/JPBM-01-2016-1078; Kiritchenko S, 2014, V50, P723, J ARTIF INTELL RES, DOI 10.1613/jair.4272; Klostermann J, 2018, V35, P538, INT J RES MARK, DOI 10.1016/j.ijresmar.2018.08.002; Kornum N, 2013, V66, P1460, J BUS RES, DOI 10.1016/j.jbusres.2012.09.008; Kozinets RV, 2008, V28, P339, J MACROMARKETING, DOI 10.1177/0276146708325382; Kozinets RV, 2002, V39, P61, J MARKETING RES, DOI 10.1509/jmkr.39.1.61.18935; Kumar V, 2014, V12, P88, TOUR MANAG PERSPECT, DOI 10.1016/j.tmp.2014.09.002; Laros FJM, 2005, V58, P1437, J BUS RES, DOI 10.1016/j.jbusres.2003.09.013; Lawler EJ, 1999, V25, P217, ANNU REV SOCIOL, DOI 10.1146/annurev.soc.25.1.217; Lawler EJ, 2001, V107, P321, AM J SOCIOL, DOI 10.1086/324071; Lee HHM, 2015, V52, P951, INFORM MANAGE-AMSTER, DOI 10.1016/j.im.2015.07.002; LEVY SJ, 1959, V37, P117, HARVARD BUS REV; Liu X, 2017, V46, P236, J ADVERTISING, DOI 10.1080/00913367.2017.1297273; Martin JC, 2009, V13, P69, PERS UBIQUIT COMPUT, DOI 10.1007/s00779-007-0167-y; MATSUMOTO D, 1993, V17, P107, MOTIV EMOTION, DOI 10.1007/BF00995188; Medhat W, 2014, V5, P1093, AIN SHAMS ENG J, DOI 10.1016/j.asej.2014.04.011; Merrilees B, 2016, V25, P402, J PROD BRAND MANAG, DOI 10.1108/JPBM-04-2016-1151; Merz MA, 2018, V82, P79, J BUS RES, DOI 10.1016/j.jbusres.2017.08.018; Merz MA, 2009, V37, P328, J ACAD MARKET SCI, DOI 10.1007/s11747-009-0143-3; Mingione M., 2019, J RELATIONSHIP MARKE, DOI [10.1080/15332667.2019.2648937, DOI 10.1080/15332667.2019.2648937]; Mohammad S. M., 2017, ARXIV170408798; Mohammad SM, 2015, V51, P480, INFORM PROCESS MANAG, DOI 10.1016/j.ipm.2014.09.003; Nakov P, 2016, V50, P35, LANG RESOUR EVAL, DOI 10.1007/s10579-015-9328-1; Nysveen H, 2014, V56, P807, INT J MARKET RES, DOI 10.2501/IJMR-2014-016; Pathak X, 2017, V11, P16, J RES INTERACT MARK, DOI 10.1108/JRIM-09-2015-0069; Payne A, 2009, V62, P379, J BUS RES, DOI 10.1016/j.jbusres.2008.05.013; Pentina I, 2013, V17, P63, INT J ELECTRON COMM, DOI 10.2753/JEC1086-4415170303; Plutchik R., 1980, P3, EMOTION THEORY RES E, DOI DOI 10.1016/B978-0-12-558701-3.50007-7; Portal S, 2018, V61, P367, BUS HORIZONS, DOI 10.1016/j.bushor.2018.01.003; Prahalad CK, 2004, V18, P5, J INTERACT MARK, DOI 10.1002/dir.20015; Punniyamoorthy M., 2007, V15, P222, J TARGETING MEASUREM, DOI DOI 10.1057/PALGRAVE.JT.5750044; Ramaswamy V, 2018, V84, P196, J BUS RES, DOI 10.1016/j.jbusres.2017.11.027; Rana TA, 2016, V46, P459, ARTIF INTELL REV, DOI 10.1007/s10462-016-9472-z; Ranjan KR, 2016, V44, P290, J ACAD MARKET SCI, DOI 10.1007/s11747-014-0397-2; Schau HJ, 2009, V73, P30, J MARKETING, DOI 10.1509/jmkg.73.5.30; Schembri S, 2009, V62, P1299, J BUS RES, DOI 10.1016/j.jbusres.2008.11.004; Shaver P. R., 1992, P175, REV PERSONALITY SOCI; SHETH JN, 1991, V22, P159, J BUS RES, DOI 10.1016/0148-2963(91)90050-8; Sierra J. J., 2005, V19, P392, J SERV MARK, DOI DOI 10.1108/08876040510620166; Skalen P, 2015, V49, P596, EUR J MARKETING, DOI 10.1108/EJM-08-2013-0409; Smith AN, 2012, V26, P102, J INTERACT MARK, DOI 10.1016/j.intmar.2012.01.002; Smith JB, 2007, V15, P7, J MARKET THEORY PRAC, DOI 10.2753/MTP1069-6679150101; Stets J. E., 2006, P295, HDB SOCIOLOGY EMOTIO, DOI DOI 10.1007/978-0-387-30715-2_14; Suomi K, 2020, V106, P211, J BUS RES, DOI 10.1016/j.jbusres.2018.08.039; Tajvidi M., 2018, J BUS RES, DOI [10.1016/j.jbusres.2018.06.008, DOI 10.1016/J.JBUSRES.2018.06.008]; Vallaster C, 2013, V66, P1505, J BUS RES, DOI 10.1016/j.jbusres.2012.09.012; Vargo SL, 2004, V68, P1, J MARKETING, DOI 10.1509/jmkg.68.1.1.24036; Zhang H, 2020, V57, INFORM MANAGE-AMSTER, DOI 10.1016/j.im.2019.103200|
NR- 95|
TC- 1|
Z9- 1|
U1- 0|
U2- 0|
PU- ELSEVIER SCIENCE INC|
PI- NEW YORK|
PA- STE 800, 230 PARK AVE, NEW YORK, NY 10169 USA|
SN- 0148-2963|
EI- 1873-7978|
J9- J BUS RES|
JI- J. Bus. Res|
PD- MAR|
PY- 2020|
VL- 109|
BP- 310|
EP- 320|
DI- 10.1016/j.jbusres.2019.11.071|
PG- 11|
WC- Business|
SC- Business & Economics|
GA- LF4HI|
UT- WOS:000527379800026|
JN- JOURNAL OF BUSINESS RESEARCH, 2020, V109, N2, P310-320|
DA- 2020-05-20 ER ||

PT- J|
AU- Kim DW; Trimi S; Hong SG; Lim S|
AF- Kim Dong W; Trimi, Silvana; Hong, Soon G; Lim, Seongbae|
TI- Effects of co-creation on organizational performance of small and medium manufacturers|
SO- JOURNAL OF BUSINESS RESEARCH|
LA- English|
DT- Article|
DE- Supply chain collaboration; Strategy; Small and medium manufacturers; Buyer-supplier relationships|
ID- BUYER-SUPPLIER RELATIONSHIPS; KNOWLEDGE TRANSFER; FIRM PERFORMANCE; FLEXIBILITY; MODEL; PARTICIPATION; INTEGRATION; COMMITMENT; MANAGEMENT; INNOVATION|
AB- Co-creation, the joint effort of diverse stakeholders of an organization to enhance the value creation process, is a key in developing shared goals. However, the recent trend of an increasing number and size of mammoth buyers has put the smaller manufacturing suppliers in subordinate roles and relegated their goal to survival. This study, by examining the effect of co-creation on the performance of small and medium manufacturers (SMMs) that supply parts or components to large corporate buyers, found that co-creation does have a significant positive impact on organizational performance through their enhanced strategic advantage. Thus, co-creation is not only important to just large organizations, but even more so to SMMs, as it elevates them from a win-lose relationship to a collaborative partnership with their large buyers. This study makes both theoretical and practical contributions as it is one of the first empirical studies that analyzed the impact of co-creation on SMMs' performance|
C1- [Kim, Dong W.; Hong, Soon G.] Dong A Univ, Dept Management Informat Syst, Coll Business Adm, Busan, South Korea; [Trimi, Silvana] Univ Nebraska, Coll Business, Dept Supply Chain Management & Analyt, 511G CoB, Lincoln, NE 68588 USA; [Lim, Seongbae] St Marys Univ, Dept Finance & Quantitat Management, San Antonio, TX USA|
RP- Trimi, S (reprint author), Univ Nebraska, Coll Business, Dept Supply Chain Management & Analyt, 511G CoB, Lincoln, NE 68588 USA|
EM- kd7518@dau.ac.kr; silvana@unl.edu; shong@dau.ac.kr; slim1@stmarytx.edu|
RI- Trimi, Silvana/V-4464-2017; Ak, Ilayda/AAN-1228-2020|
OI- Trimi, Silvana/0000-0002-9482-3731; FU Ministry of Education of the Republic of Korea; National Research Foundation of KoreaNational Research Foundation of Korea [NRF-2015S1A3A2046781]|
FX- This work was supported by the Ministry of Education of the Republic of Korea; and the National Research Foundation of Korea (NRF-2015S1A3A2046781)|
CD- Aggarwal S., 1997, V39, P26, IND MANAGEMENT; ANDERSON E, 1992, V29, P18, J MARKETING RES, DOI 10.2307/3172490; ANDERSON JC, 1990, V54, P42, J MARKETING, DOI 10.2307/1252172; Baker WE, 2005, V33, P461, J ACAD MARKET SCI, DOI 10.1177/0092070305276119; Bakos J. Y., 1993, V3, P301, Journal of Organizational Computing; Balboni B, 2017, V80, P277, J BUS RES, DOI 10.1016/j.jbusres.2017.06.022; Banker RD, 2000, V75, P65, ACCOUNT REV, DOI 10.2308/accr.2000.75.1.65; Benton WC, 2005, V23, P1, J OPER MANAG, DOI 10.1016/j.jom.2004.09.002; Boone C, 1997, V18, P949, ORGAN STUD, DOI 10.1177/017084069701800603; Brislin R. W., 1980, TRANSLATION CONTENT; CAMPBELL DT, 1959, V56, P81, PSYCHOL BULL, DOI 10.1037/h0046016; Camuffo A, 2007, V27, P371, INT J OPER PROD MAN, DOI 10.1108/01443570710736967; Canton J., 2015, FUTURE SMART MANAGIN; Celuch K, 2011, V64, P1082, J BUS RES, DOI 10.1016/j.jbusres.2010.11.011; Chatain O, 2011, V32, P76, STRATEGIC MANAGE J, DOI 10.1002/smj.864; Chesbrough H, 2003, OPEN INNOVATION; Christensen CM, 2015, V93, P44, HARVARD BUS REV; Clifton J., 2016, P15, SMALL BUSINESS J; De Smet A., 2018, V1, P43, MCKINSEY Q; DWYER FR, 1987, V51, P11, J MARKETING, DOI 10.2307/1251126; EMERSON RM, 1962, V27, P31, AM SOCIOL REV, DOI 10.2307/2089716; Fossas-Olalla M, 2015, V68, P1404, J BUS RES, DOI 10.1016/j.jbusres.2015.01.022; Gardner JT, 1999, V20, P165, J BUSINESS LOGISTICS; Grissemann US, 2012, V33, P1483, TOURISM MANAGE, DOI 10.1016/j.tourman.2012.02.002; Gunasekaran A, 2011, V49, P5489, INT J PROD RES, DOI 10.1080/00207543.2011.563831; GUPTA YP, 1989, V43, P119, EUR J OPER RES, DOI 10.1016/0377-2217(89)90206-3; Handley SM, 2012, V30, P253, J OPER MANAG, DOI 10.1016/j.jom.2011.11.004; HassabElnaby H. R., 2003, V15, P193, J MANAGEMENT ACCOUNT, DOI DOI 10.2308/jmar.2003.15.1.193; HEIDE JB, 1995, V32, P57, J BUS RES, DOI 10.1016/0148-2963(94)00010-C; Hong SG, 2015, V9, P749, SERV BUS, DOI 10.1007/s11628-014-0252-z; Ittner C. D., 1998, V10, P205, J MANAGEMENT ACCOUNT; Jabbour ABLS, 2009, V109, P477, IND MANAGE DATA SYST, DOI 10.1108/02635570910948623; KALWANI MU, 1995, V59, P1, J MARKETING, DOI 10.2307/1252010; Kim Kwanbo, 2009, 규제연구], V18, P3, [Journal of Regulation Studies; Kim Y, 2015, V35, P318, INT J OPER PROD MAN, DOI 10.1108/IJOPM-05-2013-0251; Kostat, 2015, STAT KOR; Lee S. M., 2018, LIVING INNOVATION VA; Lee S. M., 2010, CONVERGENOMICS; Lee SM, 2018, V3, P1, J INNOV KNOWL, DOI 10.1016/j.jik.2016.11.001; Lee SM, 2012, V50, P817, MANAGE DECIS, DOI 10.1108/00251741211227528; Lee SM, 2007, V1, P41, SERV BUS, DOI 10.1007/s11628-006-0005-8; Lim S., 2016, V19, P5057, INFORMATION; Lim S., 2017, COCREATION DRIVEN IN; Lin YT, 2015, V53, P3635, INT J PROD RES, DOI 10.1080/00207543.2014.985394; Liu Y, 2017, V78, P285, J BUS RES, DOI 10.1016/j.jbusres.2016.12.024; Long CP, 2011, V54, P1045, ACAD MANAGE J, DOI 10.5465/amj.2011.0008; Luo YD, 2015, V68, P607, J BUS RES, DOI 10.1016/j.jbusres.2014.08.011; McBryde J., 2013, V33, P1579, INT J OPER PROD MAN; McColl-Kennedy JR, 2017, V70, P55, J BUS RES, DOI 10.1016/j.jbusres.2016.07.006; McKinsey & Company Report, 2018, 5 TRAD AG ORG; MOHR J, 1994, V15, P135, STRATEGIC MANAGE J, DOI 10.1002/smj.4250150205; Monczka RM, 1998, V29, P553, DECISION SCI, DOI 10.1111/j.1540-5915.1998.tb01354.x; Mooi EA, 2012, V65, P1025, J BUS RES, DOI 10.1016/j.jbusres.2011.03.016; Moorman C., 1992, J MARKETING RES; MORGAN RM, 1994, V58, P20, J MARKETING, DOI 10.2307/1252308; Mowday R. T., 1982, EMPLOYEE ORG LINKAGE; Mukhopadhyay T, 2002, V48, P1301, MANAGE SCI, DOI 10.1287/mnsc.48.10.1301.273; Nam K., 2009, V19, P179, ASIA PACIFIC J INFOR; NARVER JC, 1990, V54, P20, J MARKETING, DOI 10.2307/1251757; Nunnally JC, 1978, PSYCHOMETRIC THEORY; OECD, 2017, DAT KOR; OLIVER C, 1990, V15, P241, ACAD MANAGE REV, DOI 10.2307/258156; Ordanini Andrea, 2008, V26, P289, European Management Journal, DOI 10.1016/j.emj.2008.04.005; Ordoobadi SM, 2011, V111, P629, IND MANAGE DATA SYST, DOI 10.1108/02635571111133588; Palma FC, 2019, V13, P557, SERV BUS, DOI 10.1007/s11628-018-00395-w; Payne AF, 2008, V36, P83, J ACAD MARKET SCI, DOI 10.1007/s11747-007-0070-0; Pee LG, 2016, V16, P217, ELECTRON COMMER RES, DOI 10.1007/s10660-016-9221-z; Porter ME, 2011, V89, P62, HARVARD BUS REV; Prahalad CK, 2004, V18, P5, J INTERACT MARK, DOI 10.1002/dir.20015; Ramaswamy V, 2014, COCREATION PARADIGM; Ramaswamy V, 2010, V88, P100, HARVARD BUS REV; 구혜경, 2012, 소비문화연구], V15, P159, [Journal of Consumption Culture; Ricciardi F, 2016, V69, P5487, J BUS RES, DOI 10.1016/j.jbusres.2016.04.154; Rogers D., 2016, DIGITAL TRANSFORMATI; Rowley J, 2007, V25, P136, MARK INTELL PLAN, DOI 10.1108/02634500710737924; Roy S, 2010, V63, P1356, J BUS RES, DOI 10.1016/j.jbusres.2010.08.012; Sanchez AM, 2005, V25, P681, INT J OPER PROD MAN, DOI 10.1108/01443570510605090; Selnes F, 2003, V67, P80, J MARKETING, DOI 10.1509/jmkg.67.3.80.18656; Su CT, 2017, V78, P180, J BUS RES, DOI 10.1016/j.jbusres.2016.12.013; Swaminathan JM, 2003, V49, P1387, MANAGE SCI, DOI 10.1287/mnsc.49.10.1387.17309; Teece DJ, 2014, V28, P328, ACAD MANAGE PERSPECT, DOI 10.5465/amp.2013.0116; UPTON DM, 1994, V36, P72, CALIF MANAGE REV, DOI 10.2307/41165745; VENKATRAMAN N, 1986, V11, P801, ACAD MANAGE REV; von Hippel E, 2017, P1, FREE INNOVATION; Wang Q, 2017, V78, P204, J BUS RES, DOI 10.1016/j.jbusres.2016.12.016; WeeklyBiz, 2013, WEEKLYBIZ; Williamson PJ, 2012, V55, P24, CALIF MANAGE REV, DOI 10.1525/cmr.2012.55.1.24; Wu F, 2013, V51, P1508, INT J PROD RES, DOI 10.1080/00207543.2012.701769; Wu F, 2003, V31, P425, J ACAD MARKET SCI, DOI 10.1177/0092070303255379; Zaheer A, 1998, V9, P141, ORGAN SCI, DOI 10.1287/orsc.9.2.141; ZAHRA SA, 1991, V6, P259, J BUS VENTURING, DOI 10.1016/0883-9026(91)90019-A; Zhang QY, 2003, V21, P173, J OPER MANAG, DOI 10.1016/S0272-6963(02)00067-0|
NR- 92|
TC- 0|
Z9- 0|
U1- 1|
U2- 1|
PU- ELSEVIER SCIENCE INC|
PI- NEW YORK|
PA- STE 800, 230 PARK AVE, NEW YORK, NY 10169 USA|
SN- 0148-2963|
EI- 1873-7978|
J9- J BUS RES|
JI- J. Bus. Res|
PD- MAR|
PY- 2020|
VL- 109|
BP- 574|
EP- 584|
DI- 10.1016/j.jbusres.2019.03.055|
PG- 11|
WC- Business|
SC- Business & Economics|
GA- LF4HI|
UT- WOS:000527379800047|
JN- JOURNAL OF BUSINESS RESEARCH, 2020, V109, N2, P574-584|
DA- 2020-05-20 ER ||

PT- J|
AU- Fischer M; Heim D; Hofmann A; Janiesch C; Klima C; Winkelmann A|
AF- Fischer Marcus; Heim, David; Hofmann, Adrian; Janiesch, Christian; Klima, Christoph; Winkelmann, Axel|
TI- A taxonomy and archetypes of smart services for smart living|
SO- ELECTRONIC MARKETS|
LA- English|
DT- Article|
DE- Smart service; Smart service system; Internet of Things; Taxonomy; Archetype; Smart living|
ID- INFORMATION-SYSTEMS; INTERNET; THINGS; DESIGN; INNOVATION; OBJECTS; AGENDA; LOGIC; CALL; LIFE|
AB- Smart service integrates digital and physical competencies for automated service delivery in smart service systems to co-create value. Smart services envelop digital services delivered through smart products. The latter act as boundary objects to the consumer. Smart services are capable of learning, adapting, and decision-making based on communicated data through self-controlled functions. Due to the multidisciplinary discourse, there is a knowledge gap concerning common ground for central concepts, the transformative potential of smart products as well as evidence-based design knowledge derived from real-world services. In this paper, we apply conceptual research and data analysis to construct a taxonomy that supplies this common ground for smart service. The resulting taxonomy comprises 8 dimensions with 20 characteristics. Based on an empirical analysis of 100 smart services from the smart living sector, we performed a cluster analysis to derive five archetypes that classifies smart service as either monitor, command execution, diagnostics and automation, personal tracker, or trainable assistant using smart products as boundary objects for distinct purposes|
C1- [Fischer, Marcus; Heim, David; Hofmann, Adrian; Janiesch, Christian; Klima, Christoph; Winkelmann, Axel] Univ Wurzburg, Fac Business Management & Econ, Josef Stangl Pl 2, D-97070 Wurzburg, Germany; [Janiesch, Christian] Tech Univ Dresden, Fac Business & Econ, Helmholtzstr 10, D-01069 Dresden, Germany; [Klima, Christoph] PUMA SE, PUMA WAY 1, D-91074 Herzogenaurach, Germany|
RP- Janiesch, C (reprint author), Univ Wurzburg, Fac Business Management & Econ, Josef Stangl Pl 2, D-97070 Wurzburg, Germany.; Janiesch, C (reprint author), Tech Univ Dresden, Fac Business & Econ, Helmholtzstr 10, D-01069 Dresden, Germany|
EM- marcus.fischer@uni-wuerzburg.de; david.heim@uni-wuerzburg.de; adrian.hofmann@uni-wuerzburg.de; christian.janiesch@uni-wuerzburg.de; axel.winkelmann@uni-wuerzburg.de|
CD- Aggarwal CC, 2013, P383, MANAGING MINING SENS, DOI DOI 10.1007/978-1-4614-6309-2_12; Allmendinger G, 2005, V83, P131, HARVARD BUS REV; Altavilla D, 2014, IOT FAILS NEST RECAL; Ashton K, 2011, RFID J; Atzori L, 2010, V54, P2787, COMPUT NETW, DOI 10.1016/j.comnet.2010.05.010; Aurich JC, 2006, V14, P1480, J CLEAN PROD, DOI 10.1016/j.jclepro.2006.01.019; Backhaus K., 2018, MULTIVARIATE ANALYSE; Bailey K. D., 1994, TYPOLOGIES TAXONOMIE; Baines TS, 2007, V221, P1543, P I MECH ENG B-J ENG, DOI 10.1243/09544054JEM858; Balijepally V, 2011, V12, P375, J ASSOC INF SYST; Bandyopadhyay D, 2011, V58, P49, WIRELESS PERS COMMUN, DOI 10.1007/s11277-011-0288-5; Bapna R, 2004, V28, P21, MIS QUART; Becker J, 2010, V8, P33, INF SYST E-BUS MANAG, DOI 10.1007/s10257-008-0108-y; Beverungen D, 2019, V29, P7, ELECTRON MARK, DOI 10.1007/s12525-017-0270-5; Beverungen D, 2017, V15, P781, INF SYST E-BUS MANAG, DOI 10.1007/s10257-017-0365-8; Bohmann T, 2014, V6, P73, BUS INFORM SYST ENG+, DOI 10.1007/s12599-014-0314-8; Boukhris A., 2019, P 27 EUR C INF SYST; Bryman A, 2006, V6, P97, QUAL RES, DOI DOI 10.1177/1468794106058877; Buhler R, 2015, THESIS, DOI [10.5445/IR/1000055923., DOI 10.5445/IR/1000055923]; Carlile PR, 2002, V13, P442, ORGAN SCI, DOI 10.1287/orsc.13.4.442.2953; Demirkan H., 2015, V37, P1, COMMUNICATIONS ASS I, DOI [10.17705/1CAIS.03735, DOI 10.17705/1CAIS.03735]; Dorsemaine B, 2015, SERVICES AND TECHNOLOGIES (NGMAST 2015), P72, 2015 9TH INTERNATIONAL CONFERENCE ON NEXT GENERATION MOBILE APPLICATIONS, DOI 10.1109/NGMAST.2015.71; DOTY DH, 1994, V19, P230, ACAD MANAGE REV, DOI 10.2307/258704; Ferreira L, 2009, V38, P1925, COMMUN STAT-SIMUL C, DOI 10.1080/03610910903168603; Finch H, 2005, V3, P85, J DATA SCI; Fleisch E., 2014, P19, BOSCH IOT LAB WHITE, DOI [10.13140/RG.2.1.3824.2008, DOI 10.13140/RG.2.1.3824.2008]; Fleisch E, 2010, P125, EC MANAGEMENT FINANC; Fortino G, 2014, P1, INTERNET THINGS-TECH, DOI 10.1007/978-3-319-00491-4_1; Gimpel H, 2018, V28, P245, ELECTRON MARK, DOI 10.1007/s12525-017-0275-0; GLASS RL, 1995, V12, P63, IEEE SOFTWARE, DOI 10.1109/52.391837; Goedkoop M. J., 1999, 199936 VROM EZ; Gregor S, 2006, V30, P611, MIS QUART; GRUBER TR, 1993, V5, P199, KNOWL ACQUIS, DOI 10.1006/knac.1993.1008; Haas P., 2014, P INT C INF SYST BUI; HANDS S, 1987, V22, P235, MULTIVAR BEHAV RES, DOI 10.1207/s15327906mbr2202_6; Heinonen K., 2006, SPROUTS WORKING PAPE; Hunt S.D., 1991, MODERN MARKETING THE; International Telecommunication Union, 2012, NEW ITU STAND DEF IN; Kanellos M., 2016, 152000 SMART DEVICES; Katsma C., 2010, P8, P 16 AM C INF SYST A; Kees A., 2015, 23 EUR C INF SYST EC; Kortuem G, 2010, V14, P44, IEEE INTERNET COMPUT, DOI 10.1109/MIC.2009.143; Labes S., 2013, V19, P13, P 19 AM C INF SYST A; Lim C, 2018, V10, P154, SERV SCI, DOI 10.1287/serv.2018.0208; LOVELOCK CH, 1983, V47, P9, J MARKETING, DOI 10.2307/1251193; Lovelock CH, 1980, V72, P72, THEORETICAL DEV MARK; Macaulay J., 2015, INTERNET THINGS LOGI; Maglio PP, 2008, V36, P18, J ACAD MARKET SCI, DOI 10.1007/s11747-007-0058-9; Maglio PP, 2009, V7, P395, INF SYST E-BUS MANAG, DOI 10.1007/s10257-008-0105-1; Manzini E, 2003, V11, P851, J CLEAN PROD, DOI 10.1016/S0959-6526(02)00153-1; Mathiassen L, 2008, V23, P313, J INF TECHNOL, DOI 10.1057/jit.2008.10; Mattern F, 2010, V6462, P242, LECT NOTES COMPUT SC, DOI 10.1007/978-3-642-17226-7_15; Medina-Borja A, 2015, V7, pII, SERV SCI, DOI 10.1287/serv.2014.0090; Meyer GG, 2009, V60, P137, COMPUT IND, DOI 10.1016/j.compind.2008.12.005; MILLIGAN GW, 1985, V50, P159, PSYCHOMETRIKA, DOI 10.1007/BF02294245; Mont OK, 2002, V10, P237, J CLEAN PROD, DOI 10.1016/S0959-6526(01)00039-7; Mrosek R, 2015, V4, P215, HEALTH POLICY TECHN, DOI 10.1016/j.hlpt.2015.04.003; Nakatsu RT, 2014, V40, P823, J INF SCI, DOI 10.1177/0165551514550140; National Science Foundation, 2014, NSF14610; Nickerson RC, 2013, V22, P336, EUR J INFORM SYST, DOI 10.1057/ejis.2012.26; Perera C, 2014, V25, P81, T EMERG TELECOMMUN T, DOI 10.1002/ett.2704; Perez Hernandez Marco E., 2014, P309, 2014 International Conference on Smart Computing (SMARTCOMP), DOI 10.1109/SMARTCOMP.2014.7043873; Pinto HS, 2004, V6, P441, KNOWL INF SYST, DOI 10.1007/s10115-003-0138-1; Porter ME, 2014, V92, P64, HARVARD BUS REV; Puschel M, 2016, P1, IEEE INT CONF AUTOM, DOI 10.1145/2970276.2985778; Qiu RG, 2009, V1, P42, SERV SCI, DOI DOI 10.1287/SERV.1.1.42; RICH P, 1992, V17, P758, ACAD MANAGE REV, DOI 10.2307/258807; Sabherwal R., 1995, V11, P177, Journal of Management Information Systems; Sampson S.E., 2009, V15, P329, PRODUCTION OPERATION, DOI DOI 10.1111/J.1937-5956.2006.TB00248.X; Saracli S, 2013, J INEQUAL APPL, DOI 10.1186/1029-242X-2013-142; Schneider S, 2014, P4998, P ANN HICSS, DOI 10.1109/HICSS.2014.614; Serpanos D, 2018, INTERNET OF THINGS I; Silic M, 2015, V23, P570, INF COMPUT SECUR, DOI 10.1108/ICS-08-2014-0056; Sneath P., 1973, PRINCIPLES PRACTICE, DOI [0.2307/1217562, DOI 10.2307/1217562]; SOKAL ROBERT R., 1958, V38, P1409, UNIV KANSAS SCI BULL; Star SL, 2010, V35, P601, SCI TECHNOL HUM VAL, DOI 10.1177/0162243910377624; Stojkoska BLR, 2017, V140, P1454, J CLEAN PROD, DOI 10.1016/j.jclepro.2016.10.006; Turber S., 2014, P 22 EUR C INF SYST; van der Valk W, 2015, V21, P113, J PURCH SUPPLY MANAG, DOI 10.1016/j.pursup.2015.01.001; Vargo SL, 2004, V68, P1, J MARKETING, DOI 10.1509/jmkg.68.1.1.24036; Vargo SL, 2008, V36, P1, J ACAD MARKET SCI, DOI 10.1007/s11747-007-0069-6; VDE Verband der Elektrotechnik Elektronik Informationstechnik e.V, 2017, VDE POS PAP SMART LI; WARD JH, 1963, V58, P236, J AM STAT ASSOC, DOI 10.2307/2282967; Watson HJ, 2014, V34, P1247, COMMUN ASSOC INF SYS; WEISER M, 1991, V265, P94, SCI AM, DOI 10.1038/scientificamerican0991-94; Wortmann F, 2015, V57, P221, BUS INFORM SYST ENG+, DOI 10.1007/s12599-015-0383-3; Wu JS, 2012, P1, ATLAS OF INTESTINAL STOMAS, DOI 10.1007/978-0-387-78851-7_1; Wunderlich NV, 2015, V29, P442, J SERV MARK, DOI 10.1108/JSM-01-2015-0040; Yoo YJ, 2010, V21, P724, INFORM SYST RES, DOI 10.1287/isre.1100.0322; Yoo Y, 2010, V34, P213, MIS QUART|
NR- 90|
TC- 0|
Z9- 0|
U1- 2|
U2- 2|
PU- SPRINGER HEIDELBERG|
PI- HEIDELBERG|
PA- TIERGARTENSTRASSE 17, D-69121 HEIDELBERG, GERMANY|
SN- 1019-6781|
EI- 1422-8890|
J9- ELECTRON MARK|
JI- Electron. Mark|
PD- MAR|
PY- 2020|
VL- 30|
IS- 1|
BP- 131|
EP- 149|
DI- 10.1007/s12525-019-00384-5|
PG- 19|
WC- Business; Management|
SC- Business & Economics|
GA- LE2GZ|
UT- WOS:000526542800016|
JN- ELECTRONIC MARKETS, 2020, V30, N1, P131-149|
DA- 2020-05-20 ER ||

PT- J|
AU- Szarek-Iwaniuk P; Senetra A|
AF- Szarek-Iwaniuk Patrycja; Senetra, Adam|
TI- Access to ICT in Poland and the Co-Creation of Urban Space in the Process of Modern Social Participation in a Smart City-A Case Study|
SO- SUSTAINABILITY|
LA- English|
DT- Article|
DE- urban management; citizen participation; urban planning; geo-questionnaire; Public Participation GIS; sustainable development of cities; smart city concept; e-participation; urban development; ICT; smart city 3.0|
ID- PUBLIC-PARTICIPATION; GIS; GOVERNANCE; PPGIS|
AB- A smart city is one of the latest concepts in the development of modern cities. It has evolved from the foregoing smart cities 1.0 and 2.0 to the smart city 3.0, where members of the local community play the main role as not only the recipients of the introduced changes and modern technology, but also as the creators of urban space. One of the goals of a smart city 3.0 is to promote sustainable urban development by improving the quality of life, enhancing social participation, and involving local community members in planning and decision-making processes. This study set out to determine the role and significance of e-participation methods in the smart city concept. The results of questionnaires exploring the importance of e-participation in urban development are presented. The paper also discusses changes in the availability of information and communication technologies (ICT) in Poland. The secondary goal was to present the geo-questionnaire and Public Participation GIS (PPGIS) as modern research tools. Internet tools based on geoinformation systems have considerable potential for mobilizing social participation in spatial planning (Public Participation GIS). The present study postulates the need for modern social participation methods in shaping urban space and promoting the sustainable development of cities. The study highlights the main challenges in the research process. The cooperation between the authorities and the citizens contributes to the development of a civil society, informed decision-making, social involvement in public life, and more effective governance at the local, regional, and national level. Measures that foster cooperation between the authorities and local communities, the use of information and communication technologies (ICT), and growing social awareness and social participation in managing development are the components of a modern smart city and the building blocks of an e-society. The study also revealed positive changes in access to ICT and their contribution to bridging the digital divide in Poland. Higher levels of social awareness regarding participation and e-participation promote the growth of smart cities|
C1- [Szarek-Iwaniuk, Patrycja; Senetra, Adam] Univ Warmia & Mazury, Fac Geoengn, PL-10720 Olsztyn, Poland|
RP- Senetra, A (reprint author), Univ Warmia & Mazury, Fac Geoengn, PL-10720 Olsztyn, Poland|
EM- patrycja.szarek@uwm.edu.pl; adam.senetra@uwm.edu.pl|
OI- Senetra, Adam/0000-0001-5379-9600|
CD- Al-Dalou R., 2013, P 6 INT C INF TECHN; Allen A., 2009, SUSTAINABLE CITIES S; Bakowska E., 2017, V2, P147, ROCZ GEOMATYKI 15; Bakowska E, 2016, V35, P37, ROZWOJ REGIONALNY PO; BARNDT M, 1998, V25, P105, CARTOGR GEOGR INF SC, DOI DOI 10.1559/152304098782594607; Bednarska-Olejniczak D, 2016, P760, 19TH INTERNATIONAL COLLOQUIUM ON REGIONAL SCIENCES, DOI 10.5817/CZ.MUNI.P210-8273-2016-97; Broberg A, 2013, V38, P43, APPL GEOGR, DOI 10.1016/j.apgeog.2012.11.014; Brown G, 2014, V46, P122, APPL GEOGR, DOI 10.1016/j.apgeog.2013.11.004; Brown GG, 2009, V55, P166, FOREST SCI; Caragliu A, 2011, V18, P65, J URBAN TECHNOL, DOI 10.1080/10630732.2011.601117; Cocchia A, 2014, P13, PROGR IS, DOI 10.1007/978-3-319-06160-3_2; Cohen B., 2015, 3 GENERATIONS SMART; Cortes-Cediel M.E., 2019, SOC SCI COMPUT REV; de Jong M, 2015, V109, P25, J CLEAN PROD, DOI 10.1016/j.jclepro.2015.02.004; Dewalska-Opitek A, 2014, V471, P331, COMM COM INF SC; Drakakis-Smith D., 1996, V18, INT DEV PLAN REV; Erkul R.E., 2016, REGIONAL NATL PLAN M; European Commission Cities of tomorrow, 2011, CHALL VIS WAYS FORW; European Commission Urban Agenda for the EU, 2016, PACT AMST; European Commission Urban Agenda for the EU, 2019, MULT GOV ACT; Falanga R., 2019, SUSTAIN CITIES COMMU; GAJENDRA S, 2012, V35, P195, J E GOVERNANCE; Geertman S, 2002, V29, P21, ENVIRON PLANN B, DOI 10.1068/b2760; Gehl J., 2014, MIASTA DLA LUDZI CIT; Giffinger R, 2010, V4, P7, ACE-ARCHIT CITY ENVI; Gollagher M, 2013, V5, P2343, SUSTAINABILITY-BASEL, DOI 10.3390/su5062343; Granier Benoit, 2016, V21, P61, Information Polity, DOI 10.3233/IP-150367; Green DR, 2010, V53, P816, OCEAN COAST MANAGE, DOI 10.1016/j.ocecoaman.2010.10.021; Haklay M, 2018, V37, P127, QUAEST GEOGR, DOI 10.2478/quageo-2018-0030; Harrison C., 2011, P 55 ANN M INT SOC S; Harvey D., 2012, REBEL CITIES RIGHT C; Hollands R., 2008, V12, P303, CITY, DOI [DOI 10.1080/13604810802479126, rg/10.1080/13604810802479126]; Jankowski P., 2017, ENV PLAN B; Jankowski P, 2016, V20, P903, T GIS, DOI 10.1111/tgis.12191; Johnson PA, 2015, V14, P827, ACME; Kahila-Tani M., 2015, PLAN PRACT RES; Kahila-Tani M, 2019, V186, P45, LANDSCAPE URBAN PLAN, DOI 10.1016/j.landurbplan.2019.02.019; Khansari N., 2013, V1, P46, INT J SUSTAIN L USE, DOI DOI 10.24102/IJSLUP.V1I2.365; Kim S., 2012, V72, PUBLIC ADM REV; Komninos N., 2002, INTELLIGENT CITIES I; Kwiatkowski J., 2003, PARTYCYPACJA SPOLECZ; Liu T., 2013, INTERNET BASED PUBLI; Maciel Cristiano, 2010, V15, P73, Information Polity, DOI 10.3233/IP-2010-0197; Marres Noortje, 2012, MAT PARTICIPATION TE; Martin C.J., 2018, TECHNOL FORECAST SOC; Masters Z, 2004, V3183, P15, LECT NOTES COMPUT SC; Meijer A, 2016, V82, P392, INT REV ADM SCI, DOI 10.1177/0020852314564308; Mellouli S., 2014, V19, P1, INFORM POLITY, DOI DOI 10.3233/IP-140334; Ministry of Investment and Economic Development, HUM SMART CIT PRZEW; Mititelu C., 2019, GLOBAL ENCY PUBLIC A; Mohammadi SH, 2018, V52, P1761, QUAL QUANT, DOI 10.1007/s11135-017-0565-9; Montgomery C., 2013, HAPPY CITY; Vazquez AN, 2019, V34, P157, PUB ADMIN INF TECH, DOI 10.1007/978-3-319-89474-4_8; Oh Y, 2019, V11, SUSTAINABILITY-BASEL, DOI 10.3390/su11195312; Palvia S. C. J., 2007, P1, INT C E GOV, DOI DOI 10.3991/IJAC.V5I1.1887; Poland Statistics, 2018, SPOL INF POLSC 2018; Roberts N, 2004, V34, P315, AM REV PUBLIC ADM, DOI 10.1177/0275074004269288; Robertson S., 2009, P6, P 10 ANN INT C DIG G; Rozwoju M.I., 2017, STRATEGIA RZECZ ODPO; Rozwoju M.I., 2019, STRATEGIA ROZWOJU RE; Rozwoju M.I., 2015, KRAJOWA POLITYKA MIE; Sabri A., 2012, V4, P212, SCI RES; Saebo O, 2008, V25, P400, GOV INFORM Q, DOI 10.1016/j.giq.2007.04.007; Sakil AH, 2018, V23, P219, INT J ADOLESC YOUTH, DOI 10.1080/02673843.2017.1330697; Sirgy MJ, 2004, V68, P251, SOC INDIC RES, DOI 10.1023/B:SOCI.0000033577.34180.4b; Sobaci Zahid, 2010, V15, P227, Information Polity, DOI 10.3233/IP-2010-0209; Streeten P., 1998, P13, GLOBALIZATION GROWTH; Thomas C., 2009, GIS DECISION SUPPORT; Tsai MC, 2007, V81, P103, SOC INDIC RES, DOI 10.1007/s11205-006-0017-8; United Nations, 2008, UN E GOV SURV 2008 E; Vrabie C. I, 2016, V11, P135, EIRP P; Weiner D., 2001, P WORKSH ACC GEOGR I; Youth Affairs Council of South Australia Better Together, 2016, PRACT GUID EFF ENG Y; Zhang XQ, 2016, V54, P241, HABITAT INT, DOI 10.1016/j.habitatint.2015.11.018; Zhao MX, 2018, V45, P529, ENVIRON PLAN B-URBAN, DOI 10.1177/2399808317690154; Zheng Y., 2017, V17, P409, PUBLIC ORG REV, DOI [10.1007/s11115-016-0346-2, DOI 10.1007/S11115-016-0346-2]; Zissis D, 2008, VOL 2, P495, WEBIST 2008: PROCEEDINGS OF THE FOURTH INTERNATIONAL CONFERENCE ON WEB INFORMATION SYSTEMS AND TECHNOLOGIES|
NR- 77|
TC- 0|
Z9- 0|
U1- 2|
U2- 2|
PU- MDPI|
PI- BASEL|
PA- ST ALBAN-ANLAGE 66, CH-4052 BASEL, SWITZERLAND|
EI- 2071-1050|
J9- SUSTAINABILITY-BASEL|
JI- Sustainability|
PD- MAR 1|
PY- 2020|
VL- 12|
IS- 5|
AR- 2136|
DI- 10.3390/su12052136|
PG- 21|
WC- Green & Sustainable Science & Technology; Environmental Sciences; Environmental Studies|
SC- Science & Technology - Other Topics; Environmental Sciences & Ecology|
GA- KY3KU|
UT- WOS:000522470900437|
OA- DOAJ Gold|
JN- SUSTAINABILITY, 2020, V12, N5, P131-149|
DA- 2020-05-20 ER ||

PT- J|
AU- Malhotra A; Majchrzak A; Bonfield W; Myers S|
AF- Malhotra Arvind; Majchrzak, Ann; Bonfield, William; Myers, Steve|
TI- Engaging customer care employees in internal collaborative crowdsourcing: Managing the inherent tensions and associated challenges|
SO- HUMAN RESOURCE MANAGEMENT|
LA- English|
DT- Article|
DE- action research; crowdsourcing; customer care employees; innovation; knowledge creation|
ID- HUMAN-RESOURCE MANAGEMENT; HEALTH-CARE; INFORMATION-SYSTEMS; MEDIATING ROLE; HR PRACTICES; KNOWLEDGE; INNOVATION; PERFORMANCE; WORK; CREATIVITY|
AB- Customer care employees (CCEs) are an excellent source of ideas for new and enhanced services for customers. By serving many customers, CCEs have the ability to see patterns in unserved and underserved needs. By being inside rather than external to the firm, CCEs have the ability to offer suggestions that build on existing capabilities, which result in ideas that are more easily implementable. There is a long history of research and practice for soliciting suggestions from employees, but little of this work has described how CCEs can be organized into a temporary online crowd to cocreate innovative ideas. With the advent of crowdsourcing software platforms, online collaboration among geographically distributed CCEs is increasingly possible. We describe an action research study of Optum, a healthcare company that implemented a collaborative internal crowdsourcing initiative over a period of 18 months. The action research study led to the identification of three tensions and associated challenges. We outline eight HRM actions that were undertaken to mitigate the challenges of engaging CCEs in internal crowdsourcing efforts. Based on our findings, we lay out a general framework, implications, and future research directions for research and managerial actions when engaging CCEs in internal collaborative crowdsourcing|
C1- [Malhotra, Arvind] Univ N Carolina, Kenan Flagler Business Sch, Chapel Hill, NC 27516 USA; [Majchrzak, Ann] Univ Southern Calif, Marshall Sch Business, Los Angeles, CA 90007 USA; [Bonfield, William; Myers, Steve] Optum Inc, 11000 Optum Circle, Eden Prairie, MN 55344 USA|
RP- Malhotra, A (reprint author), Univ N Carolina, Kenan Flagler Business Sch, Chapel Hill, NC 27516 USA|
EM- malhotra@unc.edu|
CD- Adler N., 2004, COLLABORATIVE RES OR; Alvesson M, 2001, V54, P863, HUM RELAT, DOI 10.1177/0018726701547004; Alvesson M, 2007, V18, P711, ORGAN SCI, DOI 10.1287/orsc.1070.0267; Andreeva T, 2017, V27, P209, HUM RESOUR MANAG J, DOI 10.1111/1748-8583.12133; Andreeva T, 2016, V26, P151, HUM RESOUR MANAG J, DOI 10.1111/1748-8583.12100; Baer M, 2012, V55, P1102, ACAD MANAGE J, DOI 10.5465/amj.2009.0470; Bakker AB, 2008, V29, P147, J ORGAN BEHAV, DOI 10.1002/job.515; Baskerville R, 2004, V28, P329, MIS QUART; Baskerville RL, 1996, V11, P235, J INFORM TECHNOL, DOI 10.1177/026839629601100305; Benbya H., 2016, P1, ICIS 2016 P; Benbya H, 2011, V52, P65, MIT SLOAN MANAGE REV; Beugelsdijk S, 2008, V29, P821, ORGAN STUD, DOI 10.1177/0170840608090530; Bhandari A, 2014, V130, P11, COGNITION, DOI 10.1016/j.cognition.2013.08.013; Bjelland OM, 2008, V50, P32, MIT SLOAN MANAGE REV; Bonabeau E, 2009, V50, P45, MIT SLOAN MANAGE REV; Boudreau KJ, 2013, V91, P60, HARVARD BUS REV; BOWEN DE, 1986, V25, P371, HUM RESOURCE MANAGE, DOI 10.1002/hrm.3930250304; Bowen DE, 2004, V29, P203, ACAD MANAGE REV, DOI 10.2307/20159029; Buch R, 2015, V54, P623, HUM RESOUR MANAGE-US, DOI 10.1002/hrm.21635; Buettner R, 2015, P4609, P ANN HICSS, DOI 10.1109/HICSS.2015.549; Canterino F, 2016, V52, P157, J APPL BEHAV SCI, DOI 10.1177/0021886316641509; Chebat J.C., 2000, V3, P66, J SERV RES-US, DOI DOI 10.1177/109467050031005; Chen CJ, 2009, V62, P104, J BUS RES, DOI 10.1016/j.jbusres.2007.11.016; Collins CJ, 2006, V49, P544, ACAD MANAGE J, DOI 10.5465/AMJ.2006.21794671; Cooke FL, 2015, V54, P711, HUM RESOUR MANAGE-US, DOI 10.1002/hrm.21742; Coughlan P, 2002, V22, P220, INT J OPER PROD MAN, DOI 10.1108/01443570210417515; Cramton CD, 2001, V12, P346, ORGAN SCI, DOI 10.1287/orsc.12.3.346.10098; Edmondson AC, 2002, V13, P128, ORGAN SCI, DOI 10.1287/orsc.13.2.128.530; Erickson L. B., 2012, P11, P 33 INT C INF SYST; Ford RC, 2015, V58, P377, BUS HORIZONS, DOI 10.1016/j.bushor.2015.03.003; Foss NJ, 2007, V14, P29, ORGANIZATION, DOI 10.1177/1350508407071859; Foss NJ, 2009, V48, P871, HUM RESOUR MANAGE-US, DOI 10.1002/hrm.20320; Gagne M, 2009, V48, P571, HUM RESOUR MANAGE-US, DOI 10.1002/hrm.20298; Girotra K, 2010, V56, P591, MANAGE SCI, DOI 10.1287/mnsc.1090.1144; Gottschalg O, 2007, V32, P418, ACAD MANAGE REV; Hart F., 1995, ACTION RES HLTH SOCI; Hoegl M, 2006, V45, P67, HUM RESOURCE MANAGE, DOI 10.1002/hrm.20092; Howe J., 2006, V14, P1, WIRED MAGAZINE, DOI DOI 10.1086/599595; JOHNE A, 1998, V32, P184, EUR J MARKETING, DOI DOI 10.1108/03090569810204526; Kang SC, 2007, V32, P236, ACAD MANAGE REV, DOI 10.2307/20159290; Kehoe RR, 2017, V102, P1222, J APPL PSYCHOL, DOI 10.1037/apl0000216; Kessel M, 2012, V105, P146, HEALTH POLICY, DOI 10.1016/j.healthpol.2012.02.010; Kessler I, 2017, V27, P228, HUM RESOUR MANAG J, DOI 10.1111/1748-8583.12114; Kesting P, 2010, V48, P65, MANAGE DECIS, DOI 10.1108/00251741011014463; Khatri N, 2017, V56, P673, HUM RESOUR MANAGE-US, DOI 10.1002/hrm.21794; Kilroy S, 2016, V26, P408, HUM RESOUR MANAG J, DOI 10.1111/1748-8583.12112; Klein KJ, 1996, V21, P1055, ACAD MANAGE REV, DOI 10.2307/259164; Kuvaas B, 2012, V51, P167, HUM RESOUR MANAGE-US, DOI 10.1002/hrm.21464; Laursen K, 2003, V27, P243, CAMBRIDGE J ECON, DOI 10.1093/cje/27.2.243; Lauto G, 2013, V56, P17, RES TECHNOL MANAGE, DOI 10.5437/08956308X5604126; Lee SM, 2012, V50, P817, MANAGE DECIS, DOI 10.1108/00251741211227528; LUTTGENS D, 2014, V84, P339, J BUSINESS EC, DOI DOI 10.1007/S11573-014-0723-7; Mabey C, 2017, V27, P39, HUM RESOUR MANAG J, DOI 10.1111/1748-8583.12106; Malhotra A, 2017, V50, P397, LONG RANGE PLANN, DOI 10.1016/j.lrp.2016.06.004; Malhotra CK, 2016, V57, P73, MIT SLOAN MANAGE REV; MARGULIES N, 1987, V26, P385, HUM RESOURCE MANAGE, DOI 10.1002/hrm.3930260306; McGrath RG, 2001, V44, P118, ACAD MANAGE J, DOI 10.2307/3069340; MILES RE, 1984, V13, P36, ORGAN DYN, DOI 10.1016/0090-2616(84)90030-5; MOHRMAN SA, 1985, V24, P413, HUM RESOURCE MANAGE, DOI 10.1002/hrm.3930240404; Morrison EW, 2000, V25, P706, ACAD MANAGE REV, DOI 10.2307/259200; Muller M., 2013, P503, P SIGCHI C HUM FACT, DOI DOI 10.1145/2470654.2470727; Ordanini A, 2014, V17, P134, J SERV RES-US, DOI 10.1177/1094670513513337; Osterloh M, 2000, V11, P538, ORGAN SCI, DOI 10.1287/orsc.11.5.538.15204; Pinder C. C., 2001, RES PERSONNEL HUMAN; Prpic J, 2015, V58, P77, BUS HORIZONS, DOI 10.1016/j.bushor.2014.09.005; Riemer K., 2012, P1, ACIS 2012 DEC AUSTR; Rohrbeck R, 2015, V97, P115, TECHNOL FORECAST SOC, DOI 10.1016/j.techfore.2013.09.015; SACERDOTI ED, 1974, V5, P115, ARTIF INTELL, DOI 10.1016/0004-3702(74)90026-5; Schenk E, 2011, P93, J INNOV ECON MANAG, DOI 10.3917/jie.007.0093; Schippers MC, 2015, V41, P769, J MANAGE, DOI 10.1177/0149206312441210; SCHNEIDER B, 1993, V21, P39, ORGAN DYN, DOI 10.1016/0090-2616(93)90032-V; SCHULER RS, 1992, V21, P18, ORGAN DYN, DOI 10.1016/0090-2616(92)90083-Y; Shani A. B. (R.), 2008, HDB COLLABORATIVE MA; Shani AB, 2014, V23, P433, J MANAGE INQUIRY, DOI 10.1177/1056492614526952; Shipton H, 2017, V27, P246, HUM RESOUR MANAG J, DOI 10.1111/1748-8583.12102; Simula H, 2012, V16, INT J INNOV MANAG, DOI 10.1142/S1363919612400117; Sole D, 2002, V13, pS17, BRIT J MANAGE, DOI 10.1111/1467-8551.13.s2.3; STERMAN JD, 1989, V35, P321, MANAGE SCI, DOI 10.1287/mnsc.35.3.321; Stieger D, 2012, V54, P44, CALIF MANAGE REV, DOI 10.1525/cmr.2012.54.4.44; Strobel M, 2017, V27, P113, HUM RESOUR MANAG J, DOI 10.1111/1748-8583.12134; Sue-Chan C, 2016, V55, P637, HUM RESOUR MANAGE-US, DOI 10.1002/hrm.21682; SUSMAN GI, 1978, V23, P582, ADMIN SCI QUART, DOI 10.2307/2392581; van de Vrande V, 2009, V29, P423, TECHNOVATION, DOI 10.1016/j.technovation.2008.10.001; Zhang WH, 2015, V54, P151, HUM RESOUR MANAGE-US, DOI 10.1002/hrm.21616; Zhou J, 2003, V14, P545, LEADERSHIP QUART, DOI 10.1016/S1048-9843(03)00051-1; Zhou J, 2001, V44, P682, ACAD MANAGE J, DOI 10.2307/3069410; Zhou KZ, 2012, V33, P1090, STRATEGIC MANAGE J, DOI 10.1002/smj.1959; Zogaj S., 2014, V84, P375, J BUS EC, DOI DOI 10.1007/s11573-014-0721-9; Zuchowski O, 2016, V31, P166, J INF TECHNOL-UK, DOI 10.1057/jit.2016.14|
NR- 89|
TC- 0|
Z9- 0|
U1- 0|
U2- 0|
PU- WILEY PERIODICALS, INC|
PI- SAN FRANCISCO|
PA- ONE MONTGOMERY ST, SUITE 1200, SAN FRANCISCO, CA 94104 USA|
SN- 0090-4848|
EI- 1099-050X|
J9- HUM RESOUR MANAGE-US|
JI- Hum. Resour. Manage|
PD- MAR|
PY- 2020|
VL- 59|
IS- 2|
BP- 121|
EP- 134|
DI- 10.1002/hrm.21952|
PG- 14|
WC- Psychology, Applied; Management|
SC- Psychology; Business & Economics|
GA- LD3ML|
UT- WOS:000525936600001|
JN- HUMAN RESOURCE MANAGEMENT, 2020, V59, N2, P121-134|
DA- 2020-05-20 ER ||

PT- J|
AU- Beltagui A; Kunz N; Gold S|
AF- Beltagui Ahmad; Kunz, Nathan; Gold, Stefan|
TI- The role of 3D printing and open design on adoption of socially sustainable supply chain innovation|
SO- INTERNATIONAL JOURNAL OF PRODUCTION ECONOMICS|
LA- English|
DT- Article|
DE- Additive manufacturing; 3D printing; Open source innovation; Social sustainability; Open design; System dynamics|
ID- OPEN SOURCE SOFTWARE; SPARE PARTS; MANAGEMENT CAPABILITIES; SYSTEM DYNAMICS; EARLY ADOPTERS; CO-CREATION; FAIR TRADE; INDUSTRY; IMPACT; ENTREPRENEURSHIP|
AB- Social sustainability is a growing concern for supply chain management, but questionable practices endure due to insufficient stakeholder pressure on the market leading firms. Meanwhile small, socially oriented firms may have the will but lack the means to change dominant practices when entering a market. In this context 3D printing may offer a solution, by leveraging the voluntary effort of individuals through open design and distributed production. A system dynamics approach is applied to the case of a socially oriented mobile phone producer, whose fair supply chain practices may initially appeal only to a niche market. We examine how open design of 3D printed mobile phone accessories helps overcome size-related resource constraints, facilitate market growth and ultimately generate sufficient consumer demand to alter the market leaders' supply chain practices, in favour of social sustainability. Our findings demonstrate the interaction between availability of 3D printers, consumer attitudes to social sustainability and the market entry. We discuss the implications for technology management, namely that 3D printing can help overcome resource constraints to support the diffusion of socially sustainable supply chain innovation|
C1- [Beltagui, Ahmad] Aston Business Sch, Operat & Informat Management Dept, Birmingham, W Midlands, England; [Kunz, Nathan] Univ North Florida, Coggin Coll Business, Jacksonville, FL USA; [Gold, Stefan] Univ Kassel, Fac Econ & Management, Kassel, Germany|
RP- Beltagui, A (reprint author), Aston Business Sch, Operat & Informat Management Dept, Birmingham, W Midlands, England|
EM- a.beltagui@aston.ac.uk; nathan.kunz@unf.edu; gold@uni-kassel.de|
OI- Beltagui, Ahmad/0000-0003-2687-0971; Gold, Stefan/0000-0001-9945-742X|
CD- Abdelkafi N, 2018, V24, P589, BUS PROCESS MANAG J, DOI 10.1108/BPMJ-05-2016-0109; Abdelkafi N, 2016, V29, P74, ORGAN ENVIRON, DOI 10.1177/1086026615592930; Anderson C., 2012, MAKERS NEW IND REVOL; Arlbjoslashrn Jan S., 2011, V3, P3, Logistics Research, DOI 10.1007/s12159-010-0044-3; Bandyopadhyay A., 2015, P1, ADDITIVE MANUFACTURI, DOI DOI 10.1201/B18893-2; Barnatt C., 2013, 3D PRINTING NEXT IND; Baumers M, 2016, V102, P193, TECHNOL FORECAST SOC, DOI 10.1016/j.techfore.2015.02.015; Beltagui A., EXAPTATION DIGITAL I; Blowfield M., 2013, TURNAROUND CHALLENGE; Bogers M, 2016, V102, P225, TECHNOL FORECAST SOC, DOI 10.1016/j.techfore.2015.07.024; Candi M, 2019, V80-81, P63, TECHNOVATION, DOI 10.1016/j.technovation.2018.05.002; Caniato F, 2012, V135, P659, INT J PROD ECON, DOI 10.1016/j.ijpe.2011.06.001; Carter CR, 2017, V53, P114, J SUPPLY CHAIN MANAG, DOI 10.1111/jscm.12130; Caviggioli F, 2019, V208, P254, INT J PROD ECON, DOI 10.1016/j.ijpe.2018.11.022; Chan HK, 2018, V205, P156, INT J PROD ECON, DOI 10.1016/j.ijpe.2018.09.009; Chan J., 2010, V8, P1, ASIA PACIFIC J JAPAN; Chekurov S, 2018, V205, P87, INT J PROD ECON, DOI 10.1016/j.ijpe.2018.09.008; Chen JY, 2015, V161, P17, INT J PROD ECON, DOI 10.1016/j.ijpe.2014.11.001; Chowdhury R, 2017, V54, P1111, J MANAGE STUD, DOI 10.1111/joms.12262; Christensen C., 1997, INNOVATORS DILEMMA N; Crane A, 2016, BUSINESS ETHICS MANA; D'Aveni R, 2015, V93, P40, HARVARD BUS REV; Dalenogare LS, 2018, V204, P383, INT J PROD ECON, DOI 10.1016/j.ijpe.2018.08.019; Davies IA, 2007, V7, P455, CORP GOV-INT J BUS S, DOI 10.1108/14720700710820533; de Jong JPJ, 2013, V54, P43, MIT SLOAN MANAGE REV; Despeisse M, 2017, V115, P75, TECHNOL FORECAST SOC, DOI 10.1016/j.techfore.2016.09.021; Dyllick T., 2002, V11, P130, BUSINESS STRATEGY EN, DOI DOI 10.1002/BSE.323; Eltantawy R, 2016, V24, P118, J STRATEG MARK, DOI 10.1080/0965254X.2015.1011201; Fairphone, 2014, LAUNCH FAIRPH 3D PRI; FORRESTER JW, 1994, V10, P245, SYST DYNAM REV, DOI 10.1002/sdr.4260100211; Fox S, 2014, V39, P18, TECHNOL SOC, DOI 10.1016/j.techsoc.2014.07.001; Global Reporting Initiative (GRI), 2013, G4 SUST REP GUID REP; Gold S, 2017, V21, P249, J IND ECOL, DOI 10.1111/jiec.12440; Gold S, 2015, V20, P485, SUPPLY CHAIN MANAG, DOI 10.1108/SCM-02-2015-0046; Halbinger MA, 2018, V47, P2028, RES POLICY, DOI 10.1016/j.respol.2018.07.008; Hartl RF, 2017, V194, P190, INT J PROD ECON, DOI 10.1016/j.ijpe.2017.06.013; Hassini E, 2012, V140, P69, INT J PROD ECON, DOI 10.1016/j.ijpe.2012.01.042; Hockerts K, 2010, V25, P481, J BUS VENTURING, DOI 10.1016/j.jbusvent.2009.07.005; Hoejmose SU, 2013, V18, P277, SUPPLY CHAIN MANAG, DOI 10.1108/SCM-01-2012-0033; Hofmann H, 2018, V147, P115, J BUS ETHICS, DOI 10.1007/s10551-015-2963-z; Holmstrom J, 2014, V19, P421, SUPPLY CHAIN MANAG, DOI 10.1108/SCM-10-2013-0387; Huang SH, 2013, V67, P1191, INT J ADV MANUF TECH, DOI 10.1007/s00170-012-4558-5; Huq FA, 2016, V46, P19, J OPER MANAG, DOI 10.1016/j.jom.2016.07.005; Isaksson R, 2010, V97, P425, J BUS ETHICS, DOI 10.1007/s10551-010-0516-z; Jahangirian M, 2010, V203, P1, EUR J OPER RES, DOI 10.1016/j.ejor.2009.06.004; Jones P., 2003, V105, P800, British Food Journal, DOI 10.1108/00070700310511591; Kara S., 2018, GUARDIAN; Karjalainen K, 2013, V116, P267, J BUS ETHICS, DOI 10.1007/s10551-012-1469-1; Khajavi SH, 2014, V65, P50, COMPUT IND, DOI 10.1016/j.compind.2013.07.008; Knofius N, 2019, V208, P269, INT J PROD ECON, DOI 10.1016/j.ijpe.2018.11.007; Krabbe M, 2007, V39, P26, IND ENG; Kunz N, 2014, V157, P261, INT J PROD ECON, DOI 10.1016/j.ijpe.2013.11.002; Kwak DW, 2018, V38, P2, INT J OPER PROD MAN, DOI 10.1108/IJOPM-06-2015-0390; Lakhani KR, 2003, V32, P923, RES POLICY, DOI 10.1016/S0048-7333(02)00095-1; Levi M, 2003, V31, P407, POLIT SOC, DOI 10.1177/0032329203254862; Li Y, 2017, V55, P1498, INT J PROD RES, DOI 10.1080/00207543.2016.1231433; Low W, 2006, V14, P315, J STRATEG MARK, DOI 10.1080/09652540600947912; Maloni MJ, 2006, V68, P35, J BUS ETHICS, DOI 10.1007/s10551-006-9038-0; Matthews L, 2016, V52, P82, J SUPPLY CHAIN MANAG, DOI 10.1111/jscm.12097; Mellor S, 2014, V149, P194, INT J PROD ECON, DOI 10.1016/j.ijpe.2013.07.008; Minetola P, 2018, V69, P130, PROC CIRP, DOI 10.1016/j.procir.2017.11.065; Mitchell RK, 1997, V22, P853, ACAD MANAGE REV, DOI 10.2307/259247; Munksgaard KB, 2014, V7, P50, OPER MANAGE RES, DOI 10.1007/s12063-014-0092-y; Nambisan S, 2009, V26, P388, J PROD INNOVAT MANAG, DOI 10.1111/j.1540-5885.2009.00667.x; Nygren NA, 2015, V46, P79, RENEW SUST ENERG REV, DOI 10.1016/j.rser.2015.02.031; Pagell M, 2014, V50, P44, J SUPPLY CHAIN MANAG, DOI 10.1111/jscm.12037; Petrovic V, 2011, V49, P1061, INT J PROD RES, DOI 10.1080/00207540903479786; Plotz P, 2014, V67, P96, TRANSPORT RES A-POL, DOI 10.1016/j.tra.2014.06.006; Porter ME, 2011, V89, P62, HARVARD BUS REV; Raasch C, 2009, V39, P382, R&D MANAGE, DOI 10.1111/j.1467-9310.2009.00567.x; Reiner G, 2015, V170, P413, INT J PROD ECON, DOI 10.1016/j.ijpe.2015.08.002; Rindfleisch A, 2017, V34, P681, J PROD INNOVAT MANAG, DOI 10.1111/jpim.12402; Rogers E. M., 2003, DIFFUSION INNOVATION; Rogers H., 2016, V46, P45, INT J PHYS DISTR LOG; Sadof K.D., 2018, WASHINGTON POST; Santos SP, 2002, V22, P1246, INT J OPER PROD MAN, DOI 10.1108/01443570210450284; Schniederjans DG, 2017, V183, P287, INT J PROD ECON, DOI 10.1016/j.ijpe.2016.11.008; Shevchenko A, 2016, V53, P911, J MANAGE STUD, DOI 10.1111/joms.12199; Steenhuis HJ, 2016, V27, P990, J MANUF TECHNOL MANA, DOI 10.1108/JMTM-01-2016-0002; Sterman J.D., 2000, BUSINESS DYNAMICS SY; Teece DJ, 2010, V43, P172, LONG RANGE PLANN, DOI 10.1016/j.lrp.2009.07.003; Thiesse F, 2015, V57, P139, BUS INFORM SYST ENG+, DOI 10.1007/s12599-015-0374-4; Tran M, 2013, V80, P865, TECHNOL FORECAST SOC, DOI 10.1016/j.techfore.2012.09.009; Van Abel B., 2011, OPEN DESIGN NOW WHY; van Abel B., 2013, TEDX 2013; von Hippel E, 2003, V14, P209, ORGAN SCI, DOI 10.1287/orsc.14.2.209.14992; Von Hippel E., 2005, DEMOCRATIZING INNOVA; Waller MA, 2014, V35, P99, J BUS LOGIST, DOI 10.1111/jbl.12045; Walter-Herrmann J, 2013, P33, CULT MEDIA STUD; WCED, 1987, OUR COMMON FUTURE; Weller C, 2015, V164, P43, INT J PROD ECON, DOI 10.1016/j.ijpe.2015.02.020; West J, 2016, V102, P169, TECHNOL FORECAST SOC, DOI 10.1016/j.techfore.2015.07.025; Wozniak S., 2006, IWOZ COMPUTER GEEK C; Yawar SA, 2017, V141, P621, J BUS ETHICS, DOI 10.1007/s10551-015-2719-9; Yin RK, 2013, V19, P321, EVALUATION-US, DOI 10.1177/1356389013497081; Yu J, 2015, V159, P104, INT J PROD ECON, DOI 10.1016/j.ijpe.2014.09.031; Zhang M, 2016, V171, P289, INT J PROD ECON, DOI 10.1016/j.ijpe.2015.09.026; Zorzini M, 2015, V35, P60, INT J OPER PROD MAN, DOI 10.1108/IJOPM-07-2013-0355|
NR- 98|
TC- 2|
Z9- 2|
U1- 3|
U2- 3|
PU- ELSEVIER|
PI- AMSTERDAM|
PA- RADARWEG 29, 1043 NX AMSTERDAM, NETHERLANDS|
SN- 0925-5273|
EI- 1873-7579|
J9- INT J PROD ECON|
JI- Int. J. Prod. Econ|
PD- MAR|
PY- 2020|
VL- 221|
AR- UNSP 107462|
DI- 10.1016/j.ijpe.2019.07.035|
PG- 16|
WC- Engineering, Industrial; Engineering, Manufacturing; Operations Research & Management Science|
SC- Engineering; Operations Research & Management Science|
GA- LC4UN|
UT- WOS:000525321300021|
JN- INTERNATIONAL JOURNAL OF PRODUCTION ECONOMICS, 2020, V221, N2, P121-134|
DA- 2020-05-20 ER ||

PT- J|
AU- Wan CKB; Chow KKN; de Bont CJPM; Hekkert P|
AF- Wan C. K. Bruce; Chow, Kenny K. N; de Bont, Cees J. P. M; Hekkert, Paul|
TI- Finding synergy between oral and visual narratives on memorable and meaningful tourism experiences|
SO- INFORMATION TECHNOLOGY & TOURISM|
LA- English|
DT- Article|
DE- Travel diary; Memorable and meaningful tourism experience; Co-creation; Prototyping; Oral and visual narrative; Traveller wellbeing|
AB- Personal technologies are widely used to capture the memorable and meaningful experiences travellers have during their journeys. These digital footprints serve as memorabilia for travellers to share and reminiscence about these special experiences. This study showcases an exploratory study of the creation of a travel diary from the traveller's digital footprints to facilitate the expression of and reminiscences about memorable and meaningful moments. In this study, 15 participants were asked to share their memorable and meaningful travel experiences and were then instructed to use their photos and a set of prototyping tools to create a paper-based visual diary of their experiences. The goal of this study was to examine the process of creating a visual diary to understand the differences in how these experiences are recounted and the ways they are expressed. We used a Labovian approach to compare and contrast the participants' oral narratives and visual diaries. As in comics studies, the visual diaries are analysed with respect to their spatio-temporal dimensions and the recurring patterns in these two narrative forms are discussed. Based on the results, recommendations are made regarding the future design of travel diary platforms|
C1- [Wan, C. K. Bruce; Chow, Kenny K. N.] Hong Kong Polytech Univ, Sch Design, Hung Horn, Kowloon, Hong Kong, Peoples R China; [de Bont, Cees J. P. M.] Loughborough Univ, Loughborough Design Sch, Loughborough LE11 3TU, Leics, England; [Hekkert, Paul] Delft Univ Technol, Fac Ind Design Engn, Landbergstr 15, NL-2628 CE Delft, Netherlands|
RP- Wan, CKB (reprint author), Hong Kong Polytech Univ, Sch Design, Hung Horn, Kowloon, Hong Kong, Peoples R China|
EM- bruce.wan@polyu.edu.hk; ka.nin.chow@polyu.edu.hk; c.j.de-bont@lboro.ac.uk; P.P.M.Hekkert@tudelft.nl|
OI- WAN, Bruce/0000-0003-4068-2459|
CD- Akehurst G, 2009, V3, P51, SERV BUS, DOI 10.1007/s11628-008-0054-2; BROWN R, 1977, V5, P73, COGNITION, DOI 10.1016/0010-0277(77)90018-X; Eisner Will, 1985, COMICS SEQUENTIAL AR; Girardin F, 2008, V7, P36, IEEE PERVAS COMPUT, DOI 10.1109/MPRV.2008.71; HIEMSTRA R, 2001, V90, P19, NEW DIRECTIONS FOR A, DOI DOI 10.1002/ACE.17; Jose PE, 2012, V7, P176, J POSIT PSYCHOL, DOI 10.1080/17439760.2012.671345; Kim J, 2017, V56, P28, J TRAVEL RES, DOI 10.1177/0047287515620491; Kurtz JL, 2018, P46, POSITIVE PSYCHOL EST; Labov W, 1967, V7, P3, J NARRAT LIFE HIST, DOI [10.1075/jnlh.7.02nar, DOI 10.1075/JNLH.7.02NAR]; Lieblich A, 1998, NARRATIVE RES READIN; McCloud Scott, 1994, UNDERSTANDING COMICS; Moscardo GM, 2017, P97, DESIGN SCI TOURISM, DOI DOI 10.1007/978-3-319-42773-7_7; Munar AM, 2014, V43, P46, TOURISM MANAGE, DOI 10.1016/j.tourman.2014.01.012; Mura P, 2017, V17, P194, SCAND J HOSP TOUR, DOI 10.1080/15022250.2016.1227276; Onder I, 2016, V55, P566, J TRAVEL RES, DOI 10.1177/0047287514563985; Pimenta S., 2010, P25, DESIGN THOUGHTS; Pratt HJ, 2009, V67, P107, J AESTHET ART CRITIC, DOI 10.1111/j.1540-6245.2008.01339.x; Pudliner B. A., 2007, V5, P46, Journal of Tourism and Cultural Change, DOI 10.2167/jtcc051.0; Ramaswamy V, 2018, V84, P196, J BUS RES, DOI 10.1016/j.jbusres.2017.11.027; Riessman C. K., 2005, NARRATIVE MEMORY EVE; Sanders E., 2008, V4, P5, CODESIGN, DOI DOI 10.1080/15710880701875068; Stieglitz S, 2013, V29, P217, J MANAGE INFORM SYST, DOI 10.2753/MIS0742-1222290408; Talarico JM, 2003, V14, P455, PSYCHOL SCI, DOI 10.1111/1467-9280.02453; Tussyadiah IP, 2014, V53, P543, J TRAVEL RES, DOI 10.1177/0047287513513172; Tussyadiah IP, 2011, V35, P64, J HOSP TOUR RES, DOI 10.1177/1096348010384594; Wan CKB, 2019, P187, INFORMATION AND COMMUNICATION TECHNOLOGIES IN TOURISM 2019, DOI 10.1007/978-3-030-05940-8_15; Wang D, 2012, V51, P371, J TRAVEL RES, DOI 10.1177/0047287511426341|
NR- 27|
TC- 0|
Z9- 0|
U1- 0|
U2- 0|
PU- SPRINGER HEIDELBERG|
PI- HEIDELBERG|
PA- TIERGARTENSTRASSE 17, D-69121 HEIDELBERG, GERMANY|
SN- 1098-3058|
EI- 1943-4294|
J9- INF TECHNOL TOUR|
JI- Inf. Technol. Tour|
PD- MAR|
PY- 2020|
VL- 22|
IS- 1|
SI- SI|
BP- 107|
EP- 130|
DI- 10.1007/s40558-020-00169-z|
PG- 24|
WC- Hospitality, Leisure, Sport & Tourism|
SC- Social Sciences - Other Topics|
GA- LB7LQ|
UT- WOS:000524813300006|
JN- INFORMATION TECHNOLOGY & TOURISM, 2020, V22, N1, P107-130|
DA- 2020-05-20 ER ||

PT- J|
AU- Ind N; Coates N; Lerman K|
AF- Ind Nicholas; Coates, Nick; Lerman, Katrina|
TI- The gift of co-creation: what motivates customers to participate|
SO- JOURNAL OF BRAND MANAGEMENT|
LA- English|
DT- Article|
DE- Co-creation; Intrinsic motivations; Gift exchange; Brand community|
ID- DOMINANT LOGIC; BRAND; CONSUMER; IDENTITIES; ENVIRONMENTS; COMMUNITIES; ENGAGEMENT; INNOVATION; REWARDS|
AB- Most organizations want to get closer to current and potential customers and to develop products and services that are relevant and desirable. One widely used approach to realize this is online co-creation which allows companies to work together with customers over an extended period of time. However, in spite of their widespread use, company-sponsored co-creation communities can fail to engage people. To better understand how communities can build participation and commitment, we looked at participants' motivations to take part and contribute to three high involvement co-creation communities in private health, diabetes care and consumer brands. Our research, which builds on earlier studies, shows that participants are dominantly motivated by intrinsic rewards and that managers have to adopt a gift exchange perspective-rather than the normal transactional market exchange approach-if they are to nurture involvement. Further, we show the importance of supportive, but not controlling, moderation during the life of a community and the need to pay attention to building a community culture, where people feel they have sufficient freedom to express themselves. Interestingly it seems that the purpose of the community is not the main determinant of engagement, but rather the environment that is created. Properly managed a community can generate very high levels of passion and commitment|
C1- [Ind, Nicholas] Kristiania Univ Coll, Dept Econom, Innovat, Technology, Kirkegata 24-26, N-0153 Oslo, Oslo, Norway; [Coates, Nick; Lerman, Katrina] CSpace, London, England|
RP- Ind, N (reprint author), Kristiania Univ Coll, Dept Econom, Innovat, Technology, Kirkegata 24-26, N-0153 Oslo, Oslo, Norway|
EM- Nicholas.ind@kristiania.no|
CD- Antorini YM, 2012, V53, P73, MIT SLOAN MANAGE REV; Arnould E., 2006, P91, SERVICE DOMINANT LOG; Arnould EJ, 2007, V11, P57, RES CONSUM BEHAV-A R, DOI 10.1016/S0885-2111(06)11025-X; Baldus BJ, 2015, V68, P978, J BUS RES, DOI 10.1016/j.jbusres.2014.09.035; BELK RW, 1976, V3, P155, J CONSUM RES, DOI 10.1086/208662; Bergquist M, 2001, V11, P305, INFORM SYST J, DOI 10.1046/j.1365-2575.2001.00111.x; Berthon P, 2015, V57, P43, CALIF MANAGE REV, DOI 10.1525/cmr.2015.57.4.43; Bourdieu Pierre, 1997, p[231, 231], LOGIC GIFT ETHIC GEN; Caru A, 2015, V26, P276, J SERV MANAGE, DOI 10.1108/JOSM-07-2014-0170; Chesbrough H. W., 2006, OPEN INNOVATION NEW; Chomsky N., 2006, CHOMSKY FOUCAULT DEB; Cova B, 2015, V15, P465, MARKETING THEOR, DOI 10.1177/1470593115568919; Cova B, 2011, V11, P231, MARKETING THEOR, DOI 10.1177/1470593111408171; Cova B, 2009, V9, P315, MARKETING THEOR, DOI 10.1177/1470593109338144; Deci E. L., 1985, P43, INTRINSIC MOTIVATION, DOI DOI 10.1007/978-1-4899-2271-7_3; DECI EL, 1972, V8, P217, ORGAN BEHAV HUM PERF, DOI 10.1016/0030-5073(72)90047-5; Deci EL, 1999, V125, P627, PSYCHOL BULL, DOI 10.1037/0033-2909.125.6.627; Dolfsma W, 2009, V89, P315, J BUS ETHICS, DOI 10.1007/s10551-008-0002-z; EDGAR A, 2002, CULTURAL THEORY KEY; Etzioni A, 2019, V156, P1, J BUS ETHICS, DOI 10.1007/s10551-017-3627-y; Fedorenko I, 2017, V60, P155, BUS HORIZONS, DOI 10.1016/j.bushor.2016.10.002; Fennell LA, 2002, P85, QUESTION GIFT ESSAYS; Fisher D, 2011, V11, P325, MARKETING THEOR, DOI 10.1177/1470593111408179; Frey B.S., 1999, 7 I EMP RES EC; Frow P, 2015, V26, P463, BRIT J MANAGE, DOI 10.1111/1467-8551.12087; Fuller J, 2010, V52, P98, CALIF MANAGE REV, DOI 10.1525/cmr.2010.52.2.98; FUKUYAMA F, 2000, CULTURE MATTERS VALU; Giesler M, 2006, V33, P283, J CONSUM RES, DOI 10.1086/506309; Gneezy U, 2000, V115, P791, Q J ECON, DOI 10.1162/003355300554917; GreenBook Research Industry, 2017, GREENBOOK RES IND TR; Hatch MJ, 2010, V17, P590, J BRAND MANAG, DOI 10.1057/bm.2010.14; Heath C, 1999, V78, P25, ORGAN BEHAV HUM DEC, DOI 10.1006/obhd.1999.2826; Holbrook M.B., 1999, P1, CONSUMER VALUE FRAME, DOI DOI 10.4324/9780203010679; HOLBROOK MB, 1982, V9, P132, J CONSUM RES, DOI 10.1086/208906; Hsieh JK, 2015, V68, P2266, J BUS RES, DOI 10.1016/j.jbusres.2015.06.009; Hsieh SH, 2016, V33, P13, J INTERACT MARK, DOI 10.1016/j.intmar.2015.10.001; Iglesias O, 2013, V20, P670, J BRAND MANAG, DOI 10.1057/bm.2013.8; Ind N, 2012, BRAND TOGETHER; Ind N, 2017, V24, P310, J BRAND MANAG, DOI 10.1057/s41262-017-0051-7; Ind N, 2013, V55, P5, CALIF MANAGE REV, DOI 10.1525/cmr.2013.55.3.5; Kennedy E, 2016, V33, P313, J CONSUM MARK, DOI 10.1108/JCM-07-2015-1500; Kornberger M., 2010, VQ3, P39, MARKET LEADER; Kornum N, 2017, V70, P432, J BUS RES, DOI 10.1016/j.jbusres.2016.06.019; Kozinets RV, 2008, V28, P339, J MACROMARKETING, DOI 10.1177/0276146708325382; Luis V.C., 2008, V31, P324, MANAGEMENT RES NEWS, DOI DOI 10.1108/01409170810865145; Lusch Robert F., 2006, V6, P281, MARKETING THEORY, DOI DOI 10.1177/1470593106066781; Manguel A, 2015, CURIOSITY; Mathwick C, 2008, V34, P832, J CONSUM RES, DOI 10.1086/523291; Mauss M, 2000, GIFT FORM REASON EXC; Meyassed D, 2010, RES 2010 LOND; Muniz AM, 2001, V27, P412, J CONSUM RES, DOI 10.1086/319618; Nambisan S, 2007, V21, P42, J INTERACT MARK, DOI 10.1002/dir.20077; Nambisan S, 2009, V26, P388, J PROD INNOVAT MANAG, DOI 10.1111/j.1540-5885.2009.00667.x; Pongsakornrungsilp S, 2011, V11, P303, MARKETING THEOR, DOI 10.1177/1470593111408178; Prahalad C.K, 2004, FUTURE COMPETITION C; Prahalad CK, 2000, V78, P79, HARVARD BUS REV; Ramaswamy V, 2016, V33, P93, INT J RES MARK, DOI 10.1016/j.ijresmar.2015.07.001; Reja U., 2003, V19, P159, ADV METHODOLOGY STAT; Ricoeur P., 2005, COURSE RECOGNITION; Ryan RM, 2000, V55, P68, AM PSYCHOL, DOI 10.1037/0003-066X.55.1.68; Sawhney M, 2005, V19, P4, J INTERACT MARK, DOI 10.1002/dir.20046; Schau HJ, 2009, V73, P30, J MARKETING, DOI 10.1509/jmkg.73.5.30; Schrift AlanD., 1997, LOGIC GIFT ETHIC GEN; SHERRY JF, 1983, V10, P157, J CONSUM RES, DOI 10.1086/208956; Shirky Clay, 2010, COGNITIVE SURPLUS CR; Skalen P, 2015, V49, P596, EUR J MARKETING, DOI 10.1108/EJM-08-2013-0409; Vallaster C, 2013, V66, P1505, J BUS RES, DOI 10.1016/j.jbusres.2012.09.012; Vargo SL, 2004, V68, P1, J MARKETING, DOI 10.1509/jmkg.68.1.1.24036; Von Hippel E., 2005, DEMOCRATIZING INNOVA; von Wallpach S, 2017, V70, P443, J BUS RES, DOI 10.1016/j.jbusres.2016.06.021; Wasko MM, 2000, V9, P155, J STRATEGIC INF SYST; Witell L, 2011, V22, P140, J SERV MANAGE, DOI 10.1108/09564231111124190; Zwass V, 2010, V15, P11, INT J ELECTRON COMM, DOI 10.2753/JEC1086-4415150101; Zwick D, 2008, V8, P163, J CONSUM CULT, DOI 10.1177/1469540508090089|
NR- 74|
TC- 2|
Z9- 2|
U1- 19|
U2- 27|
PU- PALGRAVE MACMILLAN LTD|
PI- BASINGSTOKE|
PA- BRUNEL RD BLDG, HOUNDMILLS, BASINGSTOKE RG21 6XS, HANTS, ENGLAND|
SN- 1350-231X|
EI- 1479-1803|
J9- J BRAND MANAG|
JI- J. Brand Manag|
PD- MAR|
PY- 2020|
VL- 27|
IS- 2|
BP- 181|
EP- 194|
DI- 10.1057/s41262-019-00173-7|
PG- 14|
WC- Business; Management|
SC- Business & Economics|
GA- KQ6ZW|
UT- WOS:000517070200005|
JN- JOURNAL OF BRAND MANAGEMENT, 2020, V27, N2, P181-194|
DA- 2020-05-20 ER ||

PT- J|
AU- Steenkamp JBEM|
AF- Steenkamp Jan-Benedict E. M|
TI- Global Brand Building and Management in the Digital Age|
SO- JOURNAL OF INTERNATIONAL MARKETING|
LA- English|
DT- Article|
DE- global brands; digital channel; cocreation; Internet of Things; sharing economy|
ID- PSYCHIC DISTANCE; METAANALYSIS; PERFORMANCE; CONSUMER; CULTURE; ANTECEDENTS; INTERNET; THINGS; IMPACT; ROLES|
AB- The rapid spread of the internet and internet-based technologies is reshaping how companies build and manage global brands. While specific platforms and technologies change rapidly, what does not change quickly are the underlying trends. This article identifies the implications of five core underlying digital trends for global brand building and management: (1) rise of digital global sales channels, (2) cocreation of global brand strategy, (3) global transparency of brand activities, (4) global connectivity among the brand's consumers, and (5) the Internet of Things. For each trend, the author discusses key changes taking place in the marketplace and directions for future research|
C1- [Steenkamp, Jan-Benedict E. M.] Univ N Carolina, Kenan Flagler Business Sch, Mkt, Chapel Hill, NC 27515 USA|
RP- Steenkamp, JBEM (reprint author), Univ N Carolina, Kenan Flagler Business Sch, Mkt, Chapel Hill, NC 27515 USA|
EM- jan-benedict_steenkamp@kenan-flagler.unc.edu|
CD- Abraham Jorij, 2015, RISE GLOBAL MARKETPL; Anderson C, 2008, LONG TAIL WHY FUTURE; [Anonymous], 2014, ECONOMIST; Bellman S, 2004, V20, P313, INFORM SOC, DOI 10.1080/01972240490507956; Berzon Alexandra, 2019, WALL STREET J; Bocker L, 2017, V23, P28, ENVIRON INNOV SOC TR, DOI 10.1016/j.eist,2016.09,004; Brunsden Jim, 2016, FINANCIAL TIMES; Chang W, 2016, V80, P47, J MARKETING, DOI 10.1509/jm.14.0057; Chua RYJ, 2015, V60, P189, ADMIN SCI QUART, DOI 10.1177/0001839214563595; Clark T., 1988, V16, P43, J ACAD MARKET SCI; Cleeren K, 2013, V77, P58, J MARKETING, DOI 10.1509/jm.10.0414; Clover Charles, 2015, FINANCIAL TIMES; Collier Karen, 2014, HERALD SUN; Crooks Ed, 2016, FINANCIAL TIMES; Cropley A, 2006, V18, P391, CREATIVITY RES J, DOI 10.1207/s15326934crj1803_13; Dawar N, 2000, V37, P215, J MARKETING RES, DOI 10.1509/jmkr.37.2.215.18729; DESHPANDE R, 1993, V57, P23, J MARKETING, DOI 10.2307/1252055; Diamond Jared M., 1997, GUNS GERMS STEEL FAT; Dinner IM, 2019, V50, P339, J INT BUS STUD, DOI 10.1057/s41267-018-0187-z; DOLAN RJ, 1996, POWER PRICING MANAGI; Eapen Tojin, 2019, WORKING PAPER; Eckhardt GM, 2019, V83, P5, J MARKETING, DOI 10.1177/0022242919861929; Elliott Dorinda, 2014, P80, FAST CO; Enberg Jasmine, 2019, GLOBAL DIGITAL AD SP; Fang E, 2008, V72, P1, J MARKETING, DOI 10.1509/jmkg.72.5.1; Erdem T., 1998, V7, P131, J CONSUM PSYCHOL, DOI DOI 10.1207/S15327663JCP0702_02; Evans J, 2008, V16, P32, J INT MARKETING, DOI 10.1509/jimk.16.2.32; FRANKOPAN PETER, 2015, SILK ROADS NEW HIST; Gelfand MJ, 2006, V91, P1225, J APPL PSYCHOL, DOI 10.1037/0021-9010.91.6.1225; Gelfand MJ, 2011, V332, P1100, SCIENCE, DOI 10.1126/science.1197754; Geyskens I, 2006, V49, P519, ACAD MANAGE J, DOI 10.5465/AMJ.2006.21794670; Geyskens I, 2009, V35, P393, J MANAGE, DOI 10.1177/0149206308328501; Gielens K, 2019, V36, P367, INT J RES MARK, DOI 10.1016/j.ijresmar.2019.01.005; Goncalo JA, 2012, V118, P14, ORGAN BEHAV HUM DEC, DOI 10.1016/j.obhdp.2011.12.004; Hall Camilla, 2012, FINANCIAL TIMES; Hancock T., 2017, FINANCIAL TIMES; Hitachi, 2017, COCR FUT; Hoffman DL, 2018, V44, P1178, J CONSUM RES, DOI 10.1093/jcr/ucx105; Jadhav Akshay, 2018, AUTONOMOUS VEHICLE O; Kalaignanam K, 2013, V59, P748, MANAGE SCI, DOI 10.1287/mnsc.1120.1565; Kantar, 2019, BRANDZ TOP 100 MOST; Krishnan R, 2016, V37, P2521, STRATEGIC MANAGE J, DOI 10.1002/smj.2469; Kumar A, 2016, V80, P7, J MARKETING, DOI 10.1509/jm.14.0249; Kumar Nirmalya, 2013, BRAND BREAKOUT EMERG; Lee I, 2015, V58, P431, BUS HORIZONS, DOI 10.1016/j.bushor.2015.03.008; Lin LW, 2013, V65, P697, STANFORD LAW REV; Lipsman Andrew, 2019, GLOBAL ECOMMERCE 201; Liu AX, 2018, V55, P507, J MARKETING RES, DOI 10.1509/jmr.16.0182; Luo XM, 2009, V73, P198, J MARKETING, DOI 10.1509/jmkg.73.6.198; Manyika J., 2015, INTERNET THINGS MAPP; MCCRAE RR, 1987, V52, P1258, J PERS SOC PSYCHOL, DOI 10.1037/0022-3514.52.6.1258; Moorman C, 2016, V80, P6, J MARKETING, DOI 10.1509/jm.15.0423; Nielsen, 2015, GLOB TRUST ADV; Nielsen, 2016, GLOB CONN COMM; OLIVER RL, 1980, V17, P460, J MARKETING RES, DOI 10.2307/3150499; Palmisano Samuel J., 2014, RETHINK; Passport, 2019, MENS GROOMING US; Pozin I., 2014, FORBES; PwC, 2017, REINV INN 5 FIND GUI; Rajavi K, 2019, V46, P651, J CONSUM RES, DOI 10.1093/jcr/ucz026; Schulman Dan, 2016, PAYPAL WITHDRAWS PLA; Scott W. R., 2001, I ORG; Segalla M, 2006, V23, P419, INT J RES MARK, DOI 10.1016/j.ijresmar.2006.10.003; Sethuraman R, 2011, V48, P457, J MARKETING RES, DOI 10.1509/jmkr.48.3.457; Simon Hermann, 1995, V3, P4, PRICING STRATEGY PRA; Steenkamp JB, 2019, V36, P524, INT MARKET REV, DOI 10.1108/IMR-12-2018-0355; Steenkamp Jan-Benedict, 2017, GLOBAL BRAND STRATEG; Steenkamp JBEM, 2006, V70, P136, J MARKETING, DOI 10.1509/jmkg.70.3.136; Steenkamp JBEM, 2019, V27, P1, J INT MARKETING, DOI 10.1177/1069031X18811289; Steenkamp JBEM, 2014, V33, P6, MARKET SCI, DOI 10.1287/mksc.2013.0801; Steenkamp JBEM, 2012, V40, P252, J ACAD MARKET SCI, DOI 10.1007/s11747-011-0266-1; Steenkamp JBEM, 2002, V19, P185, INT J RES MARK, DOI 10.1016/S0167-8116(02)00076-9; Sterling Joe, 2012, CNN; Ter Hofstede F, 1999, V36, P1, J MARKETING RES; Van Heerde H, 2007, V26, P230, MARKET SCI, DOI 10.1287/mksc.1060.0227; van Heerde HJ, 2013, V50, P177, J MARKETING RES, DOI 10.1509/jmr.10.0414; Warren C, 2019, V83, P36, J MARKETING, DOI 10.1177/0022242919857698; Xiong GY, 2013, V50, P706, J MARKETING RES, DOI 10.1509/jmr.12.0278; You Y, 2015, V79, P19, J MARKETING, DOI 10.1509/jm.14.0169; Zeithaml Valarie A., 2014, PROFITING SERVICES S; Zervas G, 2017, V54, P687, J MARKETING RES, DOI 10.1509/jmr.15.0204|
NR- 81|
TC- 0|
Z9- 0|
U1- 23|
U2- 23|
PU- SAGE PUBLICATIONS INC|
PI- THOUSAND OAKS|
PA- 2455 TELLER RD, THOUSAND OAKS, CA 91320 USA|
SN- 1069-031X|
EI- 1547-7215|
J9- J INT MARKETING|
JI- J. Int. Market|
PD- MAR|
PY- 2020|
VL- 28|
IS- 1|
SI- SI|
BP- 13|
EP- 27|
DI- 10.1177/1069031X19894946|
PG- 15|
WC- Business|
SC- Business & Economics|
GA- KS0ZE|
UT- WOS:000518039600003|
JN- JOURNAL OF INTERNATIONAL MARKETING, 2020, V28, N1, P13-27|
DA- 2020-05-20 ER ||

PT- J|
AU- Casais B; Fernandes J; Sarmento M|
AF- Casais Beatriz; Fernandes, Juliana; Sarmento, Mariana|
[truncated: 13,069,998 more chars]
